# Supplementary material for: Genetic diversity and phylogeny of South African Meloidogyne populations using genotyping by sequencing
Source: Sci Rep. 2018 Sep 14;8:13816. doi: 10.1038/s41598-018-31963-9 (PMC6138707; doi:10.1038/s41598-018-31963-9)
Supplement: Supplementary file 1 — Supplementary Table 1 [file 41598_2018_31963_MOESM1_ESM.xlsx]

## Sheet: Sheet1
Genetic diversity and phlogeny of South African Meloidogyne populations using genotyping by sequencing
Milad Rashidifard, Hendrika Fourie, Pierre-Yves Véronneau, Mariette Marais, Mieke Stefanie Daneel and Benjamin Mimee
Supplementary Table 1: database with 653 SNPs and allele frequencies for each of the loci in the 11 Meloidogyne populations from South Africa
	SNP No.	TP	Allele1	Allele2	M. javanica						M. incognita			M. enterolobii
					R24	R27	R28	R30	R31	Average	R25	R34	Average	R1	R4	R5	R6	Average
	1	TP27939	TGCAGGCGAAAATTTTAAAAATTTTGAAAGGCCGAAAGCGAAAAAAATTCACTTTTTTTTGCAC	TGCAGGCGAAAATTTTAAAAATTTTGAAAGGCCGAAAGCGAAAAAAATTCACTTTTCTTTGCAC	1	1	1	1	1	1	0.888889	1	0.944444	0	0	0	0	0
	2	TP30509	TGCAGGGTCTTTTCTCATTGGAACAACGCCAGAATTTGAATTTGCTTTGTATACATTTTTGTTT	TGCAGGGTCTTTTCTCATTGGAACAACGCCAGAATTAGAATTTGCTTTGTATACATTTTTGTTT	1	1	1	1	1	1	0.386364	0.984615	0.68549	0	0	0	0	0
	3	TP36654	TGCAGTCTTTCAGGCCAACCCATAACAGAAAAAGGCCACAATCCAGCAGAGAACCAGGTATCAA	TGCAGTCTTTCAGGCCAACCCATAACAGAAAAAGGCCACAATCCAGCAGAGAACCAAGTATCAA	1	1	1	1	1	1	0.205882	1	0.602941	0	0	0	0	0
	4	TP1752	TGCAGAAATTTAAACGAAAGATGTTGTTCGAAGCAGTTGTTGTTGCTAAAATTTTTGGAGCAAC	TGCAGAAATTTAAACGAAAGATGTTGTTCGAAGCAGTTGTCGTTGCTAAAATTTTTGGAGCAAC	1	1	1	1	1	1	0.192308	1	0.596154	0	0	0	0	0
	5	TP30499	TGCAGGGTCTTTCTCATTGGAACAACGCCAGAATTTGAATTTGCTTTGTATACATTTTGTTTTT	TGCAGGGTCTTTCTCATTGGAACAACGCCAGAATTAGAATTTGCTTTGTATACATTTTGTTTTT	1	1	1	1	1	1	0.111111	1	0.555556	0	0	0	0	0
	6	TP9881	TGCAGATGGCAATTTGAAGGCAATTAATTAATTAATTTTATATAAATTAAATATTCAATTTATT	TGCAGATGGCAATTTAAAGGCAATTAATTAATTAATTTTATATAAATTAAATATTCAATTTATT	0.993548	1	1	1	0.996721	0.998054	0.3	1	0.65	0	0	0	0	0
	7	TP24852	TGCAGGAGGAATATTCCGTCAGAGGCAACAGTAAGAAAGCAGTTAAAAACTTGTTACGAAGCGG	TGCAGGAGGAATATTCCGTCAGAGGCAACAGTAAGAAAGCAATTAAAAACTTGTTACGAAGCGG	0.998523	1	0.994005	1	1	0.998506	0	1	0.5	0	0	0	0	0
	8	TP22081	TGCAGCTGTTCAACAACAACAACAATTACCTCCTCCTCCACCTCCACCATTACCTCCGACTAAT	TGCAGCTGTTCAACAACAACAACAATTACCTCCTCCCCCACCTCCACCATTACCTCCGACTAAT	0.987069	0.999077	0.997222	0.998454	0.998783	0.996121	0.109272	1	0.554636	0	0	0	0	0
	9	TP27938	TGCAGGCGAAAATTTTAAAAATTTTGAAAGGCCGAAAGCGAAAAAAATTCACTTTTTTTGCACC	TGCAGGCGAAAATTTTAAAAATTTTGAAAGGCCGAAAGCGAAAAAAATTCACTTTCTTTGCACC	0.976445	1	1	0.999399	1	0.995169	0.16263	0.997076	0.579853	0	0	0	0	0
	10	TP36738	TGCAGTCTTTTCAGGCCAACCCATAACAGAAAAAAGGCCACAATCCAGCAGAGAACCAGGTATC	TGCAGTCTTTTCAGGCCAACCCATAACAGAAAAAAGGCCACAATCCAGCAGAGAACCAAGTATC	0.989583	0.985507	1	1	0.982456	0.991509	0.0819672	1	0.540984	0	0	0	0	0
	11	TP27941	TGCAGGCGAAAATTTTAAAAATTTTGAAAGGCCGAAAGCGAAAAAATTCACTTTTTTTGCACCG	TGCAGGCGAAAATTTTAAAAATTTTGAAAGGCCGAAAGCGAAAAAATTCACTTTCTTTGCACCG	0.952381	1	1	1	1	0.990476	0.134752	0.974359	0.554555	0	0	0	0	0
	12	TP558	TGCAGAAAATGTTTTTAAAGTAAAAGGTTCTGGAAGTGAAAGAAAGGCAGCAAATAACCAAATA	TGCAGAAAATGTTTTTAAAGTAAAAGGTTCTGGAAGTGAAAGAAAAGCAGCAAATAACCAAATA	0.956989	0.843902	0.75	0.723849	0.810277	0.817004	0.0105708	0.445946	0.228258	0	0	0	0	0
	13	TP555	TGCAGAAAATGTTTTAAAGTAAAAGGTTCTGGAAGTGAAAGAAAGGCAGCAAATAACCAAATAA	TGCAGAAAATGTTTTAAAGTAAAAGGTTCTGGAAGTGAAAGAAAAGCAGCAAATAACCAAATAA	0.933333	0.666667	0.8125	0.8125	0.833333	0.811667	0.0350877	0.25	0.142544	0	0	0	0	0
	14	TP35075	TGCAGTATGTATAAAGTTCTTCAAAAGTACACGAAAAAAACATAAACACGAAACAGCACGGTTC	TGCAGTATGTATAAAGTTCTTCAAAAATACACGAAAAAAACATAAACACGAAACAGCACGGTTC	0.578947	0.6875	0.666667	0.6	0.421053	0.590833	0	0.769231	0.384615	0	0	0	0	0
	15	TP35118	TGCAGTATGTATAAAGTTCTTCAAAAGTACACGAAAAACATAAACACGAACAGCACGGTTCTGG	TGCAGTATGTATAAAGTTCTTCAAAAATACACGAAAAACATAAACACGAACAGCACGGTTCTGG	0.644444	0.613915	0.603774	0.566613	0.630979	0.611945	0.186695	0.754499	0.470597	0	0	0	0	0
	16	TP35049	TGCAGTATGTATAAAAGTTCTTCAAAAGTACACGAAAAAAACATAAACACGAACAGCACGGTTC	TGCAGTATGTATAAAAGTTCTTCAAAAATACACGAAAAAAACATAAACACGAACAGCACGGTTC	0.772727	0.615385	0.625	0.4	0.76	0.634622	0.285714	0.769231	0.527473	0	0	0	0	0
	17	TP35055	TGCAGTATGTATAAAAGTTCTTCAAAAGTACACGAAAAAACATAAACACGAACAGCACGGTTCT	TGCAGTATGTATAAAAGTTCTTCAAAAATACACGAAAAAACATAAACACGAACAGCACGGTTCT	0.565217	0.568182	0.554545	0.6	0.581395	0.573868	0.179104	0.738255	0.45868	0	0	0	0	0
	18	TP35096	TGCAGTATGTATAAAGTTCTTCAAAAGTACACGAAAAAACATAAACACGAAACAGCACGGTTCT	TGCAGTATGTATAAAGTTCTTCAAAAATACACGAAAAAACATAAACACGAAACAGCACGGTTCT	0.562963	0.619883	0.565574	0.454545	0.548023	0.550198	0.215054	0.745902	0.480478	0	0	0	0	0
	19	TP35088	TGCAGTATGTATAAAGTTCTTCAAAAGTACACGAAAAAACATAAACACAGAACACAGGTTCTGG	TGCAGTATGTATAAAGTTCTTCAAAAATACACGAAAAAACATAAACACAGAACACAGGTTCTGG	0.666667	0.611111	0.384615	0.5	0.473684	0.527215	0.0909091	0.842105	0.466507	0	0	0	0	0
	20	TP35079	TGCAGTATGTATAAAGTTCTTCAAAAGTACACGAAAAAAACATAAACACGAACAGCACGGTTCT	TGCAGTATGTATAAAGTTCTTCAAAAATACACGAAAAAAACATAAACACGAACAGCACGGTTCT	0.453608	0.569444	0.508772	0.603175	0.506494	0.528299	0.229167	0.763158	0.496162	0	0	0	0	0
	21	TP35091	TGCAGTATGTATAAAGTTCTTCAAAAGTACACGAAAAAACATAAACACAGAACAGCACGGTTCT	TGCAGTATGTATAAAGTTCTTCAAAAATACACGAAAAAACATAAACACAGAACAGCACGGTTCT	0.477733	0.540146	0.506757	0.573964	0.475771	0.514874	0.109375	0.648438	0.378906	0	0	0	0	0
	22	TP35115	TGCAGTATGTATAAAGTTCTTCAAAAGTACACGAAAAACATAAACACAGAACAGCACGGTTCTG	TGCAGTATGTATAAAGTTCTTCAAAAATACACGAAAAACATAAACACAGAACAGCACGGTTCTG	0.582524	0.53125	0.470588	0.473214	0.540146	0.519545	0.105882	0.736842	0.421362	0	0	0	0	0
	23	TP26608	TGCAGGCAATATGGTAGCATGTGACAGTAAAAAACGTCTGTTTTTTTATTTACCTAACACAAAA	TGCAGGCAATATGGTAGCATGTGACAGTAAAAAACGTCTGTTTTTTTATTAACCTAACACAAAA	0.571429	0.5	0.363636	0.461538	0.545455	0.488412	0	0	0	0	0	0	0	0
	24	TP35086	TGCAGTATGTATAAAGTTCTTCAAAAGTACACGAAAAAACATAAACACAGAAACAGCACGGTTC	TGCAGTATGTATAAAGTTCTTCAAAAATACACGAAAAAACATAAACACAGAAACAGCACGGTTC	0.388889	0.571429	0.565217	0.272727	0.428571	0.445367	0.222222	0.714286	0.468254	0	0	0	0	0
	25	TP35053	TGCAGTATGTATAAAAGTTCTTCAAAAGTACACGAAAAAACATAAACACGAAACAGCACGGTTC	TGCAGTATGTATAAAAGTTCTTCAAAAATACACGAAAAAACATAAACACGAAACAGCACGGTTC	0	0.538462	0.529412	0.714286	0.416667	0.439765	0.363636	0.909091	0.636364	0	0	0	0	0
	26	TP35052	TGCAGTATGTATAAAAGTTCTTCAAAAGTACACGAAAAAACATAAACACAGAACAGCACGGTTC	TGCAGTATGTATAAAAGTTCTTCAAAAATACACGAAAAAACATAAACACAGAACAGCACGGTTC	0.384615	0.391304	0.461538	0.5	0.545455	0.456583	0.166667	0.818182	0.492424	0	0	0	0	0
	27	TP26622	TGCAGGCAATATGGTAGCATGTGACAGTAAAACGTCTGTTTTTTATTTACCTAACACAAAACTA	TGCAGGCAATATGGTAGCATGTGACAGTAAAACGTCTGTTTTTTATTAACCTAACACAAAACTA	0.340782	0.415094	0.495652	0.429688	0.458874	0.428018	0	0.015625	0.0078125	0	0	0	0	0
	28	TP26612	TGCAGGCAATATGGTAGCATGTGACAGTAAAAACGTCTGTTTTTATTTACCTAACACAAAAACT	TGCAGGCAATATGGTAGCATGTGACAGTAAAAACGTCTGTTTTTATTAACCTAACACAAAAACT	0.310345	0.431579	0.290909	0.515152	0.360465	0.38169	0	0	0	0	0	0	0	0
	29	TP26619	TGCAGGCAATATGGTAGCATGTGACAGTAAAACGTCTGTTTTTATTTACCTAACACAAAACTAC	TGCAGGCAATATGGTAGCATGTGACAGTAAAACGTCTGTTTTTATTAACCTAACACAAAACTAC	0.224138	0.342857	0.222222	0.341463	0.175676	0.261271	0	0	0	0	0	0	0	0
	30	TP26615	TGCAGGCAATATGGTAGCATGTGACAGTAAAAACGTCTGTTTTTTATTTACCTAACACAAAACT	TGCAGGCAATATGGTAGCATGTGACAGTAAAAACGTCTGTTTTTTATTAACCTAACACAAAACT	0.2	0.194631	0.130769	0.20979	0.134783	0.173995	0	0	0	0	0	0	0	0
	31	TP35129	TGCAGTATGTATAAAGTTCTTCAAAGTACACGAAAAACATAAACACGAACAGCACGGTTCTGGT	TGCAGTATGTATAAAGTTCTTCAAAATACACGAAAAACATAAACACGAACAGCACGGTTCTGGT	0.172619	0.169312	0.156757	0.191083	0.251064	0.188167	0.0545455	0.257812	0.156179	0	0	0	0	0
	32	TP35127	TGCAGTATGTATAAAGTTCTTCAAAGTACACGAAAAACATAAACACAGAACAGCACGGTTCTGG	TGCAGTATGTATAAAGTTCTTCAAAATACACGAAAAACATAAACACAGAACAGCACGGTTCTGG	0.222222	0.272727	0.0833333	0.1	0.230769	0.18181	0	0.3	0.15	0	0	0	0	0
	33	TP35125	TGCAGTATGTATAAAGTTCTTCAAAGTACACGAAAAAACATAAACACGAACAGCACGGTTCTGG	TGCAGTATGTATAAAGTTCTTCAAAATACACGAAAAAACATAAACACGAACAGCACGGTTCTGG	0.167568	0.127273	0.120773	0.13125	0.152263	0.139825	0.0154639	0.221154	0.118309	0	0	0	0	0
	34	TP26613	TGCAGGCAATATGGTAGCATGTGACAGTAAAAACGTCTGTTTTTATTTACCTAACACAAAACTA	TGCAGGCAATATGGTAGCATGTGACAGTAAAAACGTCTGTTTTTATTAACCTAACACAAAACTA	0.16129	0.137931	0.105263	0.107143	0.155556	0.133437	0	0	0	0	0	0	0	0
	35	TP16907	TGCAGCCTTTCCCCTTGTTCGACGCCGCCGACATGTGCTGATGCAGCTTGGCCCCCTCCCCGAA	TGCAGCCTTTCCCCTTGTTCGACGCCGCCGACGTGTGCTGATGCAGCTTGGCCCCCTCCCCGAA	0.169492	0	0.1	0.176471	0.147727	0.118738	0	0	0	0	0	0	0	0
	36	TP17550	TGCAGCGATTATGAGTGTCCTTGATGCTGCTCAGCTAGCCACGGCGATTACCGAAGAAGATGAC	TGCAGCGATTATGAGTGTCCTTGATGCTGCTCAGCTAGCCACGGCGATAACCGAAGAAGATGAC	0.111111	0.0909091	0.0434783	0.025641	0.136364	0.0815006	0.15	0.0166667	0.0833333	0	0	0	0	0
	37	TP29813	TGCAGGGCGGGAGCATAAGTATCCGAAGGAATTTGTTGGAAATTGTCGTTGTAATTGGTGGATT	TGCAGGGCGGAAGCATAAGTATCCGAAGGAATTTGTTGGAAATTGTCGTTGTAATTGGTGGATT	0	0.0909091	0.0377358	0.0967742	0.0444444	0.0539727	0	0.230769	0.115385	0	0	0	0	0
	38	TP37742	TGCAGTGGTGTGGCTGTGGGTTGCCTTCAGCGGGTTCATGATCGTGCGGTGTGCAATCTTGGCA	TGCAGTGGTGTGGCTGTGGGTTGCCTTCAGCGGGTTCATGATCGTGCGGTGTGCAATCCTGGCA	0.0735294	0	0.0846154	0.0454545	0.0784314	0.0564061	0.171717	0.0451613	0.108439	0	0	0	0	0
	39	TP21464	TGCAGCTGCGCAGCTTCTCGCGTGCGGCGATGGTGCTGGTGACCGCGCCGCTGGGCATCATCGG	TGCAGCTGCGCAGCTTCTCGCGTGCGGCGATGGTGCTGGTCACCGCGCCGCTGGGCATCATCGG	0	0.103448	0	0	0	0.0206897	0	0	0	0	0	0	0	0
	40	TP39256	TGCAGTTGCAGCAGCCCAAGCAGGCCCGCGAGGATTTCGAGGCGTATGTGGAGCACGTGATCGG	TGCAGTTGCAGCAGCCCAAGCAGGCCCGCGAGGATTTCGAGGCGTATGTGGAGCACGTGATCGA	0.047619	0.0454545	0	0	0.0434783	0.0273104	0	0.0333333	0.0166667	0	0	0	0	0
	41	TP6014	TGCAGACGCTGGAGCAGCGGGAGGCGCTGCATGCGCGCTTGCTTGGTACCTCCTCCAGCCTCTA	TGCAGACGCTGGAGCAGCGGGAGGCGCTGCATGCGCGCTTGCCTGGTACCTCCTCCAGCCTCTA	0.0895522	0	0	0	0	0.0179104	0	0	0	0	0	0	0	0
	42	TP23514	TGCAGGAACAGGATCACCACCAGCACCACCAGCGCGATCGCTTCCAGCAGCGTGGAGACCACGG	TGCAGGAACAGGATCACCACCAGCACCACCAGCGCGATCGCTTCCAGCAGCGTGGACACCACGG	0	0.0833333	0	0	0	0.0166667	0	0.0105263	0.00526316	0	0	0	0	0
	43	TP32470	TGCAGGTGTTCCTTGAACTCGATGACGGGTTCAAGCTCGAGGTTGCGCTGGTTCGCCAGGTAGA	TGCAGGTGTTCCTTGAACTCGATGACGGGCTCAAGCTCGAGGTTGCGCTGGTTCGCCAGGTAGA	0.0531915	0	0	0.0295858	0	0.0165555	0	0.0206186	0.0103093	0	0	0	0	0
	44	TP9711	TGCAGATGCCACCCTTCGGCCGCGAGGCAGGCGTCCCAGCGCCACCCGTCCACAACGCCGCCCC	TGCAGATGCCACCCTTCGGCCGCGAGGCAGGCGTCCCAGCGCCACCCGTCCACAACGCCGCCCA	0.0512821	0	0	0.0185185	0.0454545	0.023051	0.0555556	0	0.0277778	0	0	0	0	0
	45	TP38051	TGCAGTGTTTAAAAAATTTCCAGGTTGGCAGGGAAATTTTGGGCCGACTTGGGAGCATTTTGTA	TGCAGTGTTTAAAAAATTTCCAGGTTGGCAGGGAAATTTTGGGCCGACTTGGGAGCATTTTATA	0.000251953	0	0	0	0	5.03905e-05	0.197208	0.272602	0.234905	0	0	0	0	0
	46	TP38935	TGCAGTTCGCACAAATTATCGCAGTTTTGCTGCGTTCTTCATCGATCCACGAGCCGAGTGATGC	TGCAGTTCGCACAAATTATCGCAGTTTTGCTGCGTTCTTCATCGATCCACGAGCCGAGTGATCC	0	0	0	0	0	0	0	0.727273	0.363636	0	0	0	0	0
	47	TP38037	TGCAGTGTTTAAAAAAATTTCCAGGTTGGCAGGGAAATTTTGGGCCGACTTGGGAGCATTTTGT	TGCAGTGTTTAAAAAAATTTCCAGGTTGGCAGGGAAATTTTGGGCCGACTTGGGAGCATTTTAT	0	0	0	0	0	0	0.0959752	0.210738	0.153357	0	0	0	0	0
	48	TP36742	TGCAGTCTTTTCAGGCCAACCCATAACAGAAAAAGGCCACAATCCAGCAGAGAACCAGGTATCA	TGCAGTCTTTTCAGGCCAACCCATAACAGAAAAAGGCCACAATCCAGCAGAGAACCAAGTATCA	0.988389	0.998222	0.998301	1	0.998762	0.996735	0.0851211	0.996424	0.540773	0	0	0.000442282	0	0.000110571
	49	TP6562	TGCAGAGAAAGAGTGCTTCTGATCGGCGAGCCAGTCGCCTGGCAAATTGAAGGAGGAAAGGAGG	TGCAGAGAAAGAGTGCTTCTGATCGGCGAGCCAGTCGCCTGGCAAATTGAAGGAGGAAAGGAAG	0.846561	1	0.990783	1	0.995984	0.966666	0.0186916	0.975124	0.496908	0	0	0.00055991	0	0.000139978
	50	TP35100	TGCAGTATGTATAAAGTTCTTCAAAAGTACACGAAAAAACATAAACACGAACAGCACGGTTCTG	TGCAGTATGTATAAAGTTCTTCAAAAATACACGAAAAAACATAAACACGAACAGCACGGTTCTG	0.552885	0.565698	0.578107	0.547591	0.559091	0.560674	0.152497	0.717621	0.435059	0	0.000561798	0.000779423	0	0.000335305
	51	TP12431	TGCAGCAATTTCAGCGTTAAGTAATTATACTGGAGGAGCATCTCCTTTAGCAGGGACTGGACTT	TGCAGCAATTTCAGCGTTAAGTAATTATACTGGAGGAGCATCTCCTTTAGCAGGAACTGGACTT	1	1	0.99913	1	1	0.999826	0	1	0.5	0	0	0	0.00163934	0.000409836
	52	TP21004	TGCAGCTCTTGTGGATTTAGTCGTCCAATGACTGGAGGATACGGACAATCAATGAGTGGTGGAT	TGCAGCTCTTGTGGATTTAGGCGTCCAATGACTGGAGGATACGGACAATCAATGAGTGGTGGAT	0.996118	0.998026	1	1	1	0.998829	0.000875657	0	0.000437828	0	0	0.000452284	0.0028169	0.000817296
	53	TP9982	TGCAGATGGTGATGGAAGTGCGTCTGCTACTTCGTTATCTCCATTGCCTCCTGATTGTACGTTG	TGCAGATGGTGATGGAAGTGCGTCTGCTACTTCATTATCTCCATTGCCTCCTGATTGTACGTTG	1	1	1	1	0.997423	0.999485	0.164251	1	0.582126	0.00343643	0	0	0	0.000859107
	54	TP23681	TGCAGGAAGCAAACGGATTCTTGTAATGGTGACAAGTGATCGTGGGCTTTGTGGTTCTGTCCAT	TGCAGGAAGCAAACGGATTCTTGTAATGGTGACAAGTGATCGAGGGCTTTGTGGTTCTGTCCAT	0.931507	0.998899	1	1	1	0.986081	0.111981	0.997365	0.554673	0.000853242	0	0	0.00266667	0.000879977
	55	TP30508	TGCAGGGTCTTTTCTCATTGGAACAACGCCAGAATTTGAATTTGCTTTGTATACATTTTGTTTT	TGCAGGGTCTTTTCTCATTGGAACAACGCCAGAATTAGAATTTGCTTTGTATACATTTTGTTTT	1	0.997761	1	0.999152	1	0.999383	0.203301	0.99505	0.599175	0	0	0	0.00361272	0.000903179
	56	TP9983	TGCAGATGGTGATGGAAGTGCGTCTGCTACTTCGTTATCTCCATTGCCTCCTGATTTGTACGTT	TGCAGATGGTGATGGAAGTGCGTCTGCTACTTCATTATCTCCATTGCCTCCTGATTTGTACGTT	1	1	0.999308	1	0.999628	0.999787	0.323379	0.997935	0.660657	0.000686813	0	0.000677966	0.00317237	0.00113429
	57	TP9934	TGCAGATGGCGGCAATGTACCCCTAAAAATTTCAATTTAAATTTTGAGTAAAATTTTTAGTGAA	TGCAGATGGCGGCAATGTACCCCTAAAAATTTTAATTTAAATTTTGAGTAAAATTTTTAGTGAA	0.994881	1	0.996145	0.999064	0.997502	0.997518	0.000930233	0.5	0.250465	0.00291121	0	0.000510986	0.00142755	0.00121244
	58	TP3012	TGCAGAAGGGCCCCATAAGAATTGACATTGTTGTTTCCGACTTAAAAATAGGTTTAAAAAATTC	TGCAGAAGGGCCCCATAAGAATTGACATTGTTGTTTCCGACTTAAAAATAAGTTTAAAAAATTC	0.888889	1	0.99955	0.998321	0.999281	0.977208	0	0.571429	0.285714	0.000383436	0	0	0.00604839	0.00160796
	59	TP22078	TGCAGCTGTTCAACAACAACAACAATTACCTCCTCCTCACCTCCACCATTACCTCCGACTAATC	TGCAGCTGTTCAACAACAACAACAATTACCTCCTCCCCACCTCCACCATTACCTCCGACTAATC	1	1	0.997758	1	1	0.999552	0.328125	1	0.664062	0.00724638	0	0	0	0.00181159
	60	TP26853	TGCAGGCAGAGGTGGAGATCACCCTTTTTGACGGGATGACCACCGACGCCCTCGACGAAGCCGT	TGCAGGCAGAGGTGGAGATCACCCTCTTTGACGGGATGACCACCGACGCCCTCGACGAAGCCGT	0	0.0833333	0	0.0268456	0.0606061	0.034157	0.0405405	0.0434783	0.0420094	0	0.00892857	0	0	0.00223214
	61	TP9466	TGCAGATCTTCACCACCAACTGCATCGGCCCGATCTTCTTCGAGATCATCCAGCGCAAGGGCAC	TGCAGATCTTCACCACCAACTGCATCGGCCCGATCTTCTTCGAGATCATCCAGCGCAAGGGCAA	0.02	0.0298507	0.0235294	0.031746	0	0.0210252	0	0	0	0	0.0137931	0	0	0.00344828
	62	TP39572	TGCAGTTGTGGACGGCGGGGCAGCTTGATGATGGGCCTCACTGCCAAGCCAACGCCCTACCGTG	TGCAGTTGTGGACGGCGGGGCAGCTTGATGATGGGCCTCACTGCCAAGCCAACGCCCTACCGTC	0	0	0	0	0.0625	0.0125	0.04	0.016129	0.0280645	0	0.0144928	0	0	0.00362319
	63	TP1760	TGCAGAAATTTAAACGAAGATGTTGTTCGAAGCAGTTGTTGTTGCTAAAATTTTTGGAGCAACC	TGCAGAAATTTAAACGAAGATGTTGTTCGAAGCAGTTGTCGTTGCTAAAATTTTTGGAGCAACC	0.993951	0.999661	0.999564	0.997455	1	0.998126	0.176515	0.996434	0.586474	0.00138408	0.00206186	0.00106838	0.0110821	0.00389911
	64	TP29940	TGCAGGGCTTCATGGGCAATTACCTGGAGCGCAGCATGCAGGTGTTCCTGGACCAGCAGCAGCT	TGCAGGGCTTCATGGGCAATTACCTGGAGCGCAGCATGCAGGTGTTCCTGGACCAGCAGCAGCA	0	0	0	0.107143	0	0.0214286	0.03125	0	0.015625	0	0	0.025	0	0.00625
	65	TP21659	TGCAGCTGCTGCGGCATGCGCGCGATGAACTCCCACGCATTGGCCGCTTCGGCCGCGGCGCGGG	TGCAGCTGCTGCGGCATGCGCGCGATGAACTCCCACGCATTGGCCGCTTCGGCCGCGGCGCGGA	0.0185185	0	0.0181818	0	0.0526316	0.0178664	0	0.0169492	0.00847458	0	0	0.025	0	0.00625
	66	TP11790	TGCAGCAACTTTAATATACGCTATTGGAGCTGGAATTACCGCGGCTGCTGGCACCAGACTTTGC	TGCAGCAACTTTAATATACGCTATTGGAGCTGGAATTACCGCGGCTGCTGGCACCAGACTTCGC	0.0666667	0	0	0	0.0645161	0.0262366	0	0.0606061	0.030303	0	0	0	0.0263158	0.00657895
	67	TP16815	TGCAGCCTGCTGTCGTAGATCACCTTGGACAGCGGTGCGGACTGGCGCAGGTAGCGTTCTTTCG	TGCAGCCTGCTGTCGTAGATCACCTTGGACAGCGGTGCGGACTGGCGCAGGTAGCGTTCTTTCA	0.0344828	0	0	0	0.0638298	0.0196625	0.0169492	0.00826446	0.0126068	0.0266667	0	0	0	0.00666667
	68	TP37001	TGCAGTGATGGGTCTCGGTAAGCGGGATCTCCTGGTGGTCAGTCATCGGTCCTCCTTTTTAATG	TGCAGTGATGGGTCTCGGTAAGCGGGATCTCCTGGTGGTCAGTCATCAGTCCTCCTTTTTAATG	0.333333	0	0	0	0.133333	0.0933333	0	0.0384615	0.0192308	0	0.030303	0	0	0.00757576
	69	TP14649	TGCAGCATATCGAGCTGACGCTGGTAGGAGTAGTCGAGGGTCTCGCGCGGATCCTCGACCTTGT	TGCAGCATATCGAGCTGACGCTGGTAGGAATAGTCGAGGGTCTCGCGCGGATCCTCGACCTTGT	0.12069	0.0344828	0.0309278	0.021645	0.0248447	0.046518	0.0287356	0.081448	0.0550918	0	0.0308642	0	0	0.00771605
	70	TP26621	TGCAGGCAATATGGTAGCATGTGACAGTAAAACGTCTGTTTTTTATTTACCTAACACAAAAACT	TGCAGGCAATATGGTAGCATGTGACAGTAAAACGTCTGTTTTTTATTAACCTAACACAAAAACT	0.609562	0.570776	0.575	0.594595	0.619529	0.593892	0	0	0	0	0	0	0.03125	0.0078125
	71	TP18383	TGCAGCGCGTAGGCCAGTTCGACGTAGCCGATCGAGCCCTTGATCTGCTTCACATACGAGGCCC	TGCAGCGCGTAGGCCAGTTCGACGTAGCCGATCGAGCCCTTGATCTGCTTCACATACGAGGCCA	0.125	0	0.04	0.05	0.0454545	0.0520909	0	0.0576923	0.0288462	0	0	0.0333333	0	0.00833333
	72	TP15577	TGCAGCCACGATTTCGCCATGCTGGACCGCTGCGCAACCCACGTCGCCATGCTCGACTATGGGG	TGCAGCCACGATTTCGCCATGCTGGACCGCTGCGCAACCCACGTCGCCATGCTCGACTATGGGA	0.0454545	0	0	0	0	0.00909091	0.0454545	0	0.0227273	0	0	0	0.0333333	0.00833333
	73	TP30453	TGCAGGGTCGGCTGCACCGCCACGGTGCCCAGCAGGCGGCTGCCATCCTCGAGCGTCAGCTCGG	TGCAGGGTCGGCTGCACCGCCACGGTGCCCAGCAGGCGGCTGCCATCCTCGAGCGTCAGCTCGA	0.0434783	0.0294118	0.030303	0	0	0.0206386	0	0	0	0.0238095	0.0108696	0	0	0.00866977
	74	TP21693	TGCAGCTGCTTGGCGTTCCACACATACTCACCCTGCGGATGCGCCTGCTGCCACTCGGTCACCC	TGCAGCTGCTTGGCGTTCCACACATACTCACCCTGCGGATGCGCCTGCTGCCACTCGGTCACCA	0.0333333	0.016129	0.0153846	0.025	0	0.0179694	0	0.0533333	0.0266667	0.027027	0.00819672	0	0	0.00880594
	75	TP17912	TGCAGCGCAGCGAACACGTCCGCCGCATCTGGCCGTTCCTGCGTGATCGCCGCATCGATGCATC	TGCAGCGCAGCGAACACGTCCGCCGCATCTGGCCGTTCCTGCGTGATCGCCGCATCGATGCATA	0.0857143	0.0149254	0.0277778	0	0	0.0256835	0.0384615	0	0.0192308	0	0.0104167	0.025	0	0.00885417
	76	TP14405	TGCAGCAGTCTGAGGTTTTTTGTCCTGAGTTATGGCAAATAACTTCCTTTGCGGGCGCTTCGAT	TGCAGCAGTCTGAGGTTTTTTGTCCTGAGTTATGGCAAATAACTTCCTTTGCGGGCGCTTCGAG	0.0833333	0.0555556	0	0	0.0833333	0.0444444	0	0.03125	0.015625	0	0.037037	0	0	0.00925926
	77	TP38734	TGCAGTTCCGACGACGGCGTAACGCCGTCCCACGTCCTTGGCGGCCAGTTTCGTCAGGTCGTTT	TGCAGTTCCGACGACGGCGTAACGCCGTCCCACGTCCTTGGCGGCCAGTTTCGTCAGGTCGTTG	0	0.0869565	0.0138889	0.0265487	0.031746	0.031828	0.0294118	0.0140845	0.0217481	0	0.0377358	0	0	0.00943396
	78	TP29896	TGCAGGGCTGCTGCGACGTCACCCAGCGGTTGCTGGAAAAGATCAACTTCGACCCCGCGGTCGA	TGCAGGGCTGCTACGACGTCACCCAGCGGTTGCTGGAAAAGATCAACTTCGACCCCGCGGTCGA	0	0	0	0.0465116	0	0.00930233	0.047619	0	0.0238095	0	0.0384615	0	0	0.00961538
	79	TP9095	TGCAGATCATCAGCGCCAGCAGAACGTTCGGGACAATCGGATTCATGCGTATCTCCTGTACCGT	TGCAGATCATCAGCGCCAGCAGAACGTTCGGGACAATCGGATTCATGCGTATCTCCTGTACCGC	0	0.0114943	0.0322581	0.0357143	0.025641	0.0210215	0	0.00775194	0.00387597	0	0.0215054	0.0175439	0	0.00976231
	80	TP7385	TGCAGAGCGAGCGCGATGCGCTGACCCGCGAGCAGCGCGGGATCGACGCGCGCCTGGACCAGGC	TGCAGAGCGAGCGCGATGCGCTGACCCGCGAGCAGCGCGGGATCGACGCGCGCCTGGACCAGGA	0	0.0212766	0	0	0.0588235	0.01602	0.0666667	0.0149254	0.040796	0	0.0217391	0.0208333	0	0.0106431
	81	TP28660	TGCAGGCGGTAGCTGGTACTGGCCGTCGCGGTCGGGCCATCGCCCTGCACGGCGCGCACTTCCC	TGCAGGCGGTAGCTGGTACTGGCCGTCGCGGTCGGGCCATCGCCCTGCACGGCGCGCACTTCCA	0.0238095	0	0.0217391	0	0.0344828	0.0160063	0.027027	0.0147059	0.0208665	0	0.0235294	0.0196078	0	0.0107843
	82	TP19304	TGCAGCGGTTCATGGGCACCTGGTATGTGATCGGCCGCGTGCCGAACCCGATCGAGCGCGGCCC	TGCAGCGGTTCATGGGCACCTGGTATGTGATCGGCCGCGTGCCGAACCCGATCGAGCGCGGCCA	0	0	0	0.1	0	0.02	0	0.0882353	0.0441176	0	0	0.0434783	0	0.0108696
	83	TP13748	TGCAGCAGCACGCCGACCGCGCCACCGCGGGATGAAGCATCGCCGCCGACGTGCGACCATGGCT	TGCAGCAGCACGCCGACCGCGCCACCGCGGGATGAAGCATCGCCGCCGACGTGCGACCATGGCG	0.0138889	0.028169	0	0.0178571	0.0208333	0.0161497	0.0333333	0.0298507	0.031592	0	0.0434783	0	0	0.0108696
	84	TP14413	TGCAGCAGTGCGGTCAGTTGTTCGTGGTTGCGCTTGGCATCGCGGCTCCAGTGCACGTCCGCCC	TGCAGCAGTGCGGTCAGTTGTTCGTGGTTGCGCTTGGCATCGCGGCTCCAGTGCACGTCCGCCA	0	0.037037	0	0	0.0243902	0.0122855	0.05	0.0449438	0.0474719	0	0.0434783	0	0	0.0108696
	85	TP31750	TGCAGGTCTGTAGCGTTCTGGTTGGACATCCTGATCGCGGCGGCCAGCGCATCACCTACCGAGT	TGCAGGTCTGTAGCGTTCTGGTTGGACATCCTGATCGCGGCGGCCAGCGCATCACCTACCGAGG	0.0588235	0.03125	0	0	0	0.0180147	0.0333333	0.0178571	0.0255952	0	0.0441176	0	0	0.0110294
	86	TP21447	TGCAGCTGCCGCTGTGGGCGGTGGACGACAACCGCGGCCAGGGCAGCCAGGTGTTCCTGGGGGC	TGCAGCTGCCGCTGTGGGCGGTGGACGACAACCGCGGCCAGGGCAGCCAGGTGTTCCTGGGGCC	0	0.0322581	0.0333333	0	0.0454545	0.0222092	0	0	0	0.0322581	0.0121951	0	0	0.0111133
	87	TP25346	TGCAGGATCAGGCTGCACCACTGAGCGCGTTGAAAGTGGCCCTGGCCGAAGGTGAGCGCTGGCG	TGCAGGATCAGGCTGCACCACTGAGCGCGTTGAAAGTGGCCCTGGCCGAAGGTGAGCGCTGGCA	0	0.0217391	0	0	0	0.00434783	0	0.0769231	0.0384615	0	0	0.0172414	0.0277778	0.0112548
	88	TP21207	TGCAGCTGACCCAGGAGGGCTGCGCCTTCTATGAGCGTGGGCTGCGCGTGCTGGCCGATCTGGG	TGCAGCTGACCCAGGAGGGCTGCGCCTTCTATGAGCGTGGGCTGCGCGTGCTGGCCGATCTGGA	0	0	0	0.0740741	0	0.0148148	0	0.0144928	0.00724638	0.0144928	0.010989	0.0217391	0	0.0118052
	89	TP30598	TGCAGGGTGTCCTTGGAAGCGTCGGTCATGGCGTCGATTTTTTTCGGGTCGATACGGGTGAACG	TGCAGGGTGTCCTTGGAAGCGTCGGTCATGGCGTCGATTTTTTTCGGGTCGATACGGGTGAACA	0.0294118	0	0.0178571	0	0	0.00945378	0	0.0232558	0.0116279	0.0357143	0.0136986	0	0	0.0123532
	90	TP21468	TGCAGCTGCGCGCCGATGCCTTCCAGCGACAGCGACATCGCCTGGTTGAAGTTCTCGGCGGTGG	TGCAGCTGCGCGCCGATGCCTTCCAGCGACAGCGACATCGCCTGGTTGAAGTTCTCGGCGGTGC	0.0185185	0	0	0.016129	0	0.00692951	0.0106383	0.00529101	0.00796465	0	0.027027	0	0.0227273	0.0124386
	91	TP34163	TGCAGTACCCAAGCCAGATCGTCGTCGTCACCAATGTGGAAGCCGATCACCTAGACAATTGGGT	TGCAGTACCCAAGCCAGATCGTCGTCGTCACCAATGTGGAAGCCGATCACCTAGACAATTGGGG	0.0246914	0	0.00763359	0.00621118	0.0365854	0.0150243	0.00943396	0.0105263	0.00998014	0.0208333	0.00925926	0.0222222	0	0.0130787
	92	TP28316	TGCAGGCGACCTGGCGGCTGCGCGTGCTCGATCTCGATGGCACCCGACGCGGCGAGCAGCGCCC	TGCAGGCGACCTGGCGGCTGCGCGTGCTCGATCTCGATGGCACCCGACGCGGCGAGCAGCGCCA	0	0	0.0363636	0.0540541	0	0.0180835	0.047619	0	0.0238095	0.0357143	0.0166667	0	0	0.0130952
	93	TP28683	TGCAGGCGGTTCTTGGCCGTTTCGGCAGTGGTCTTCTTTCGGTTCAGGAAATCGAACAGTCCCC	TGCAGGCGGTTCTTGGCCGTTTCGGCAGTGGTCTTCTTTCGGTTCAGGAAATCGAACAGTCCCA	0.0357143	0.0149254	0.0144928	0.0357143	0.015625	0.0232943	0.02	0	0.01	0.0123457	0.0078125	0.0322581	0	0.0131041
	94	TP38747	TGCAGTTCCGCTACTGGTCTGCACCATCCTCATTATGTACCTGTGCTGCTTCCCAGGAGGTTTT	TGCAGTTCCGCTACTGGTCTGCACCATCCTCATTATGTACCTGTGCTGCTTCCCAGGAGGTTTG	0.0307692	0.0588235	0.0116959	0.0222222	0.020202	0.0287426	0.0261438	0.0193237	0.0227337	0.0428571	0.010989	0	0	0.0134615
	95	TP27328	TGCAGGCCGAACCGCGCCTGTGGGCGCACAACGACTGGCATGTCTCCAATCTGCTCTGGCGCCC	TGCAGGCCGAACCGCGCCTGTGGGCGCACAACGACTGGCATGTCTCCAATCTGCTCTGGCGCCA	0	0.0425532	0	0	0	0.00851064	0	0.0151515	0.00757576	0	0.0114943	0.0192308	0.0238095	0.0136336
	96	TP18899	TGCAGCGCTTGGGCATCGCCGAGGTCAGCCACGTCTCCAGCCTGACCCATACCGACCAGCACTA	TGCAGCGCTTGGGCATCGCCGAGGTCAGCCACGTCGCCAGCCTGACCCATACCGACCAGCACTA	0	0	0.0952381	0.0588235	0	0.0308123	0	0	0	0	0.0545455	0	0	0.0136364
	97	TP16132	TGCAGCCGAAGTTCGACCGCATCAGCTTCAACACCGCGGCACACTTCGATCTGAATGACCGCCC	TGCAGCCGAAGTTCGACCGCATCAGCTTCAACACCGCGGCACACTTCGATCTGAATGACCGCCA	0.0144928	0.0517241	0.0253165	0.0833333	0.0196078	0.0388949	0	0.0246914	0.0123457	0.0169492	0.0379747	0	0	0.013731
	98	TP23537	TGCAGGAACCAGGCGCGCTGGTAGAAATCGGTGGTATCGCGGCCGTCGAAGTAGAACGCGCCGC	TGCAGGAACCAGGCGCGCTGGTAGAAATCGGTGGTATCGCGGCCGTCGAAGTAGAACGCGCCGA	0	0.016129	0	0	0	0.00322581	0.030303	0.018018	0.0241605	0.0133333	0	0.0169492	0.0246914	0.0137435
	99	TP16045	TGCAGCCCTCGACGTCGCCGATGTGGTCATCATCCCGACCGAGTCGGGGGACCTGGACATGGAT	TGCAGCCCTCGACGTCGCCGATGTGGTCATCATCCCGACCGAGTCGGGGGACCTGGACATGGAC	0	0	0	0.0645161	0	0.0129032	0	0.0285714	0.0142857	0	0	0.0555556	0	0.0138889
	100	TP16133	TGCAGCCGATGTTGCCGCCGAGGCCGTCACCGTCACCTCTCCTCTTGAGGGACGTGCCGTGCCA	TGCAGCCGAAGTTGCCGCCGAGGCCGTCACCGTCACCTCTCCTCTTGAGGGACGTGCCGTGCCA	0	0	0	0	0	0	0.157895	0.0434783	0.100686	0.0555556	0	0	0	0.0138889
	101	TP31159	TGCAGGTACAGGAGTGGAAGAACGTGTTGATCCGCGGCGCCGATGACGCCCAGCGCGAACGCCC	TGCAGGTACAGGAGTGGAAGAACGTGTTGATCCGCGGCGCCGATGACGCCCAGCGCGAACGCCA	0	0	0.0263158	0	0.0625	0.0177632	0	0	0	0	0.0333333	0	0.0227273	0.0140152
	102	TP22633	TGCAGCTTGTGCGCGGTGCCGACGTTGGTGAACACGCGGGCCGAGCCACCATCGGCTACAACGC	TGCAGCTTGTGCGCGGTGCCGACGTTGGTGAACACGCGGGCCGAGCCACCATCGGCTACAACGA	0.0461538	0.0377358	0.0465116	0	0	0.0260803	0	0.0131579	0.00657895	0.0196078	0.0121951	0.0243902	0	0.0140483
	103	TP31699	TGCAGGTCGGCATCGGTGACCACGCGCTGCTGCTCGCACAGCGCCTTGAACTGCTCGAACACCC	TGCAGGTCGGCATCGGTGACCACGCGCTGCTGCTCGCACAGCGCCTTGAACTGCTCGAACACCA	0	0.0140845	0	0	0.0175439	0.00632567	0.0222222	0.0192308	0.0207265	0	0.0149254	0.0188679	0.0232558	0.0142623
	104	TP28423	TGCAGGCGCGGATCGTTGGCGGTGGTCACTTCGGCCACCGCGGCGCGCGGCGTGCGGATCGCGT	TGCAGGCGCGGATCGTTGGCGGTGGTCACTTCGGCCACCGCGGCGCGCGGCGTGCGGATCGCGA	0	0.0714286	0	0	0	0.0142857	0.05	0.0294118	0.0397059	0.030303	0	0	0.0277778	0.0145202
	105	TP37618	TGCAGTGGCGCACCACAGCTCGGCGTCACGCAACAGGTGTTCGTTGCGACGGTTCCTCTTTTGA	TGCAGTGGCGCACCACAGCTCGGCGTCACGCAACAGGTGTTCGTTGCGACGGTTCCCCTTTTGA	0	0	0	0	0	0	0.08	0.08	0.08	0.0588235	0	0	0	0.0147059
	106	TP19482	TGCAGCGTGCCGAGCCCGAAGATCTCGTTGCGCAGGCTCCACAGATGCGAGGGCCGCATCTCCC	TGCAGCGTGCCGAGCCCGAAGATCTCGTTGCGCAGGCTCCACAGATGCGAGGGCCGCATCTCCA	0	0	0	0.0192308	0	0.00384615	0.0227273	0.03125	0.0269886	0.0294118	0.0070922	0	0.0227273	0.0148078
	107	TP24294	TGCAGGACCTCAAGACTGGTCAGTTGGTTGGTTCGACGCCGTGGAAACAGCAGGTTGCGCTGAT	TGCAGGACCTCAAGACTGGTCAGTTGGTTGGTTCGACGCCGTGGAAACAGCAGATTGCGCTGAT	0.105263	0	0.0598291	0.0168539	0	0.0363892	0.0280374	0.00833333	0.0181854	0	0.0595238	0	0	0.014881
	108	TP1026	TGCAGAAAGCACTGAAGGAAGAAGCTGGCGGACAGGCCCATGCGGATCTGGAAACGGCGCGCCC	TGCAGAAAGCACTGAAGGAAGAAGCTGGCGGACAGGCCCATGCGGATCTGGAAACGGCGCGCCA	0.0416667	0	0	0	0	0.00833333	0.08	0.0344828	0.0572414	0.03125	0.029703	0	0	0.0152382
	109	TP26908	TGCAGGCAGTACTCGAAAAACGCGATGCCCCAGCTGACCAGGATCACCGTGATCAACGGTGCGT	TGCAGGCAGTACTCGAAAAACGCGATGCCCCAGCTGACCAGGATCACCGTGATCAACGGTGCGC	0.0428571	0.0285714	0	0.0384615	0.0416667	0.0303114	0.0294118	0.0196078	0.0245098	0.0422535	0.0188679	0	0	0.0152804
	110	TP18354	TGCAGCGCGGCCTGCACATCCAGCCGCCCGCGTTCGCTCTGCACGAACAGCAGCGCCGCGGCCC	TGCAGCGCGGCCTGCACATCCAGCCGCCCGCGTTCGCTCTGCACGAACAGCAGCGCCGCGGCCA	0	0.0185185	0.0175439	0	0	0.00721248	0	0	0	0	0	0.0612245	0	0.0153061
	111	TP25624	TGCAGGATGCGGTCGTCGGGCTGGATGCCATAGTGCGTGCGCATCCACTCCAGGCGGTTGACGG	TGCAGGATGCGGTCGTCGGGCTGGATGCCATAGTGCGTGCGCATCCACTCCAGGCGGTTGACGA	0.0294118	0	0.0714286	0	0.0434783	0.0288637	0	0	0	0.0357143	0.025641	0	0	0.0153388
	112	TP8932	TGCAGATATTCAACGGTTAGATGCAGGAGATCTTCTTCATCCAATGATTAACCAAAATTCACAG	TGCAGATATTCAACGGTTAGATGCAGGAGATCTTCTTCAGCCAATGATTAACCAAAATTCACAG	0	0.277778	0	1	0.516129	0.358781	0	0	0	0	0	0	0.0625	0.015625
	113	TP14263	TGCAGCAGGCGAAGCAGGTCGATCAGCAGCGGGAGCTCGGCAGAGACCTGCTTGCGCAGGCGCC	TGCAGCAGGCGAAGCAGGTCGATCAGCAGCGGGAGCTCGGCAGAGACCTGCTTGCGCAGGCGCA	0	0.05	0.0666667	0.030303	0	0.0293939	0	0	0	0	0	0.03125	0.03125	0.015625
	114	TP31928	TGCAGGTGACGTTGGGGTGGCTGACCGTCCTCGTGGCGCTGATACTGGGTATCACACGCCAGTG	TGCAGGTGACGTTGGAGTGGCTGACCGTCCTCGTGGCGCTGATACTGGGTATCACACGCCAGTG	0	0	0.0933333	0	0	0.0186667	0	0.0526316	0.0263158	0.0625	0	0	0	0.015625
	115	TP16866	TGCAGCCTTCCGAGCTGCTCAAGCTCAGCCTGCCGATGATGATGGCCTGGTACCTGCACAAGCG	TGCAGCCTTCCGAGCTGCTCAAGCTCAGCCTGCCGATGATGATGGCCTGGTACCTGCACAAGCA	0.0212766	0	0	0	0.0833333	0.020922	0	0.0149254	0.00746269	0	0.03125	0.03125	0	0.015625
	116	TP14970	TGCAGCATGTGTTGCTCACGATTCTGATTTCCTTCATCGCAGTCGCACTTTTTTTGCTGCCTTT	TGCAGCATGTGTTGCTCACGATTCTGATTTCCTTCATCGCAGTCGCACTTTTTTTGCTGCCTTA	0.0263158	0	0	0.0384615	0	0.0129555	0.0344828	0	0.0172414	0.0454545	0.0204082	0	0	0.0164657
	117	TP29938	TGCAGGGCTTCAAGGCCTTCGTACTGCGGGGTGAATCCGCACTTGCTGGCGGTGTTGACCACCC	TGCAGGGCTTCAAGGCCTTCGTACTGCGGGGTGAATCCGCACTTGCTGGCGGTGTTGACCACCA	0.0140845	0.0142857	0	0.0217391	0.0217391	0.0143697	0	0	0	0.0120482	0.0560748	0	0	0.0170307
	118	TP20825	TGCAGCTCGGCCTGCTTGCCGCGCAGGTAATCGCCCAGTACCGCGAACTGCTCCAGCTCGGCCC	TGCAGCTCGGCCTGCTTGCCGCGCAGGTAATCGCCCAGTACCGCGAACTGCTCCAGCTCGGCCA	0	0	0	0	0	0	0	0.0169492	0.00847458	0	0.037037	0	0.03125	0.0170718
	119	TP29352	TGCAGGGACTCGGCGCAGGCAATCTCGGTGATGCGACGAAAATCGTCATCTCGTCGGTAGGCCC	TGCAGGGACTCGGCGCAGGCAATCTCGGTGATGCGACGAAAATCGTCATCTCGTCGGTAGGCCA	0.0224719	0	0.0153846	0	0.0204082	0.0116529	0.0126582	0.0289855	0.0208219	0.0461538	0.0227273	0	0	0.0172203
	120	TP27383	TGCAGGCCGTCCTTTTCGATCGGGGTGACGGTAATGCGGTAACGCTGGGAAGAAGAGCTGGCCC	TGCAGGCCGTCCTTTTCGATCGGGGTGACGGTAATGCGGTAACGCTGGGAAGAAGAGCTGGCCA	0.0365854	0.0465116	0.025	0.0416667	0.0333333	0.0366194	0	0.00724638	0.00362319	0.0531915	0.00714286	0.00862069	0	0.0172388
	121	TP26463	TGCAGGCAAACGCCGTGGACAGCCTCGATGTTGTCGCCCTCGTACTCGACCATGACGCCGACCT	TGCAGGCAAACGCCGTGGACAGCCTCGATGTTGTCGCCCTCGTACTCAACCATGACGCCGACCT	0.15625	0.272727	0	0.0882353	0.107143	0.124871	0	0	0	0	0.0689655	0	0	0.0172414
	122	TP14709	TGCAGCATCCCGTCCATCAGAGCTATGCAACTCGCGCCAGGCAAGTAGAGATCGGCTATCACCG	TGCAGCATCCCGTCCATCAGAGCTATGCAACTCGCGCCAGGCAAGTAGAGATCGGCTATCACCA	0.0540541	0.0701754	0	0	0	0.0248459	0.027027	0.0493827	0.0382049	0.0238095	0.0470588	0	0	0.0177171
	123	TP28706	TGCAGGCGTTCCCGCGGGCCACCATGTGCGTCAAGTGCAAGCAGCGCCAAGAGCGTCGGTGAGT	TGCAGGCGTTCCCGCGGGCCACCATGTGCGTCAAGTGCAAGCAGCGCCAAGAGCGTCGGTGAGC	0	0.111111	0.0253165	0.0721649	0.08	0.0577185	0.0277778	0.031746	0.0297619	0.0540541	0.0175439	0	0	0.0178995
	124	TP20781	TGCAGCTCCTTGGACAGGTACGGATCTTCGGGAATGTCCGACTCGAGCAGCTGCTGGAAGGCCC	TGCAGCTCCTTGGACAGGTACGGATCTTCGGGAATGTCCGACTCGAGCAGCTGCTGGAAGGCCA	0.0384615	0.0652174	0.0333333	0	0.0344828	0.034299	0	0.0769231	0.0384615	0.0416667	0	0.030303	0	0.0179924
	125	TP8636	TGCAGATAGCTTTAAAATGATGCCGCGCGGGGTCGAGGCAATGAGCCTCGGGCGATGACGCCCC	TGCAGATAGCCTTAAAATGATGCCGCGCGGGGTCGAGGCAATGAGCCTCGGGCGATGACGCCCC	0.0779221	0.0277778	0.0121951	0.0409836	0.0434783	0.0404714	0.0375	0.0888889	0.0631944	0.0151515	0	0	0.0576923	0.018211
	126	TP27354	TGCAGGCCGAGTTCGCCGATGCCGAGCAGTGGACCGCCGAAGCGCTGGAAGCCAGCGACCGCCC	TGCAGGCCGAGTTCGCCGATGCCGAGCAGTGGACCGCCGAAGCGCTGGAAGCCAGCGACCGCCA	0.0204082	0.0322581	0.02	0.0243902	0	0.0194113	0.0454545	0	0.0227273	0	0.0104167	0.0357143	0.0277778	0.0184772
	127	TP21280	TGCAGCTGATGTAGGAAGTTCTGACGAACCTCAGACTGAGTCTGCTCGAGCCACGCACGACGCG	TGCAGCTGATGCAGGAAGTTCTGACGAACCTCAGACTGAGTCTGCTCGAGCCACGCACGACGCG	0	0	0.08	0.0588235	0	0.0277647	0.102564	0.15942	0.130992	0	0.0769231	0	0	0.0192308
	128	TP10374	TGCAGATTCCCCCTTCGCCACGACGGCACCACGACACAGTCACGACACAGGCTGTATGCGTCCC	TGCAGATTCCCCCTTCGCCACGACGGCACCACGACACAGTCACGACACAGGCTGTATGCGTCCA	0	0	0	0	0.025641	0.00512821	0.03125	0.0125	0.021875	0.025641	0.0114943	0.0188679	0.0212766	0.0193199
	129	TP13834	TGCAGCAGCATTTCCAGCTCGATCAGGAACTTGTCCACCACGCGCAGGATGTGCTCGAAGCCCC	TGCAGCAGCATTTCCAGCTCGATCAGGAACTTGTCCACCACGCGCAGGATGTGCTCGAAGCCCA	0	0	0.0294118	0.0212766	0.0769231	0.0255223	0	0	0	0.0540541	0	0	0.0232558	0.0193275
	130	TP13186	TGCAGCACGCCCGCCGCGGTGCGTCCGACCTGGCGCACAGCGCCGCTGAATTTGTCACCGAGGG	TGCAGCACGCCCGCCGCGGTGCGTCCGACCTGGCGCACAGCGCCGCTGAATTTGTCACCGAGGA	0	0	0	0	0	0	0.0204082	0.0102041	0.0153061	0	0.0198675	0.0117647	0.0461538	0.0194465
	131	TP32864	TGCAGGTTGGCCGCCGCCGTCGGGTTGAACTGATGCGTGTTGTAGTCGTCAAAGCGCGCACCCC	TGCAGGTTGGCCGCCGCCGTCGGGTTGAACTGATGCGTGTTGTAGTCGTCAAAGCGCGCACCCA	0	0.0138889	0.0253165	0.025	0.0136986	0.0155808	0.0410959	0	0.0205479	0.0204082	0.0175439	0.0147059	0.0266667	0.0198311
	132	TP9668	TGCAGATGATCGGCTCGGTGTCCAATCTGGTGGCCAGCACCCAGGCCGCGTTCGCCTCGATGCC	TGCAGATGATCGGCTCGGTGTCCAATCTGGTGGCCAGCACCCAGGCCGCGTTCGCCTCGATGCA	0.021978	0	0.0147059	0.0333333	0	0.0140034	0	0.0222222	0.0111111	0.0188679	0.0113636	0.015625	0.0350877	0.0202361
	133	TP27121	TGCAGGCCACAGAACCAGATGGCCACGTGGTGGCGCTCGCAGGCCTCGCGCAGCAGGCGCGGAT	TGCAGGCCACAGAACCAGATGGCCACGTGGTGGCGCTCGCAGGCCTCGCGCAGCAGGCGCGGAA	0	0	0.0588235	0.0277778	0	0.0173203	0	0	0	0	0.0212766	0.025641	0.0344828	0.0203501
	134	TP12857	TGCAGCACCTGAACCGTGCCAAGCAGCTGGACGCGGCCGTTGGCGTGGTCAAGCTCATCGAAAG	TGCAGCACCTGAACCGTGCCAAGCAGCTGGACGCGGCCGTTGGCGTGGTCAAGCTCATCGAAAA	0.027027	0.0208333	0	0.125	0	0.0345721	0.0512821	0.0235294	0.0374057	0.0263158	0.0166667	0.04	0	0.0207456
	135	TP22225	TGCAGCTTATGCCCCAGCACCCCTTCCGCCCCAGTAGCTTCAGCGCCTGTTGCTTCTAGTGGTG	TGCAGCTTATGCCCCAGCACCCCTCCCGCCCCAGTAGCTTCAGCGCCTGTTGCTTCTAGTGGTG	0.05	0	0.1	0	0	0.03	0.1	0.157895	0.128947	0.0833333	0	0	0	0.0208333
	136	TP26736	TGCAGGCACCGATTCCCGACCGCGACCCACGCCCGCTGTTGACCATGAGCGACATGGGCCATGG	TGCAGGCACCGATTCCCGACCGCGACCCACGCCCGCTGTTGACCATGAGCGACATGGGCCATGA	0.0694444	0.0175439	0.04	0.05	0.0540541	0.0462085	0.0357143	0.0380952	0.0369048	0.0151515	0.0480769	0	0.0212766	0.0211263
	137	TP5028	TGCAGACACGAAGAGATAGGTACTGAACAGTAGTTCGGTCTGACCTGGGCTGGCCTTCAGGGCC	TGCAGACACGAAGAGATAGGTACTGAACAGTAGCTCGGTCTGACCTGGGCTGGCCTTCAGGGCC	0.037037	0	0	0.0362319	0	0.0146538	0.0877193	0	0.0438596	0	0.0194175	0	0.0652174	0.0211587
	138	TP25500	TGCAGGATCGAGCTGAACTCTTCTGCGAAGGTTTCAAAGCGCACCGACATGCGCTCCACGCGGT	TGCAGGATCGAGCTGAACTCTTCTGCGAAGGTTTCAAAGCGCACCGACATGCGCTCCACGCGGG	0	0	0	0	0.0909091	0.0181818	0	0.0307692	0.0153846	0	0.03125	0.025641	0.0277778	0.0211672
	139	TP14403	TGCAGCAGTCGCATAGTTCTGGACGCCGTCGCAATGCTGCGATGGCGATTTTTTGTCTGCCCCT	TGCAGCAGTCGCATAGTTCTGGACGCCGTCGCAATGCTGCGATGGCGATTTTTTGTCTGCCCCC	0.0454545	0	0.0285714	0	0	0.0148052	0	0	0	0	0.0625	0.025	0	0.021875
	140	TP32909	TGCAGGTTGTTCTCCAGATTCAGCTCGTCGCGCGTGGCCTTGGAGTAGTTCACGTCGGCAACGC	TGCAGGTTGTTCTCCAGATTCAGCTCGTCGCGCGTGGCCTTGGAGTAGTTCACGTCGGCAACGA	0	0	0.015873	0.0588235	0	0.0149393	0.0606061	0.0238095	0.0422078	0.030303	0.0120482	0.0487805	0	0.0227829
	141	TP16467	TGCAGCCGTTCCTTGTTCTCTTCGGCCAGCGACAGGGCTTCGTCGCTGAGGTCGACGCCGTCCC	TGCAGCCGTTCCTTGTTCTCTTCGGCCAGCGACAGGGCTTCGTCGCTGAGGTCGACGCCGTCCA	0	0	0	0.04	0.030303	0.0140606	0	0	0	0	0.0307692	0.0285714	0.0322581	0.0228997
	142	TP7309	TGCAGAGCCACTATATGTAGCCTGCTGGTGGCTTCTGCCATTGGTTTGGCTGGACCTGGATTAG	TGCAGAGCCACTATATGTAGCCTACTGGTGGCTTCTGCCATTGGTTTGGCTGGACCTGGATTAG	0.0909091	0.0681476	0.0950347	0.0973304	0.104157	0.0911158	0.0135135	0.533333	0.273423	0	0.0366972	0.0184049	0.0380952	0.0232993
	143	TP38898	TGCAGTTCGATCGTCCGCTGGGCCTGGGCGATGGCCTCGCGCAGCGGCTCCTGCGTGTGCTCCC	TGCAGTTCGATCGTCCGCTGGGCCTGGGCGATGGCCTCGCGCAGCGGCTCCTGCGTGTGCTCCA	0.037037	0	0.0540541	0.0384615	0	0.0259105	0.0769231	0.0410959	0.0590095	0	0	0.0606061	0.0344828	0.0237722
	144	TP32481	TGCAGGTGTTGTCCGAGCGCTGGGGCGACCTGCCGATCGCGATCGATGCCCAGGGCCGTGCCCC	TGCAGGTGTTGTCCGAGCGCTGGGGCGACCTGCCGATCGCGATCGATGCCCAGGGCCGTGCCCA	0.030303	0	0.0185185	0.027027	0.027027	0.0205751	0.157895	0.0531915	0.105543	0	0.0409836	0.0394737	0.0172414	0.0244247
	145	TP36211	TGCAGTCGAGAATCTTCTGTCATCGTTTTGGCGTTATGTTTAGATTACTGTATTTTGCTTTTAA	TGCAGTCGAGAATCTTCTGTCATCGTTTTGGCGTTATGTTTAGATTACTGTATTTTGCTTTAAA	0.0220264	0.00460829	0.0138169	0.015544	0.00714286	0.0126277	0.0163934	0.0114286	0.013911	0	0.0625	0	0.0357143	0.0245536
	146	TP29804	TGCAGGGCGCCGTGGACGACACACCCCAGGCGACGTACCTGGCCGCGGCGCATCTGCTTGATGG	TGCAGGGCGCCGTGGACGACACACCCCAGGCGACGTACCTGGCCGCGGCGCATCTGCTTGATGC	0.0384615	0.03125	0.047619	0	0.0555556	0.0345772	0.047619	0	0.0238095	0	0.0178571	0.0454545	0.0357143	0.0247565
	147	TP16047	TGCAGCCCTCTCGCCCAAGGCCAGAGTGTCGAGCTTGCCAGCAATAAGGATGGCCCAGACAATC	TGCAGCCCTCTCACCCAAGGCCAGAGTGTCGAGCTTGCCAGCAATAAGGATGGCCCAGACAATC	0.0857143	0.171429	0.0285714	0.0631579	0.0151515	0.0728047	0.0277778	0.0621762	0.044977	0.0806452	0	0.0185185	0	0.0247909
	148	TP16943	TGCAGCCTTTTCGTGGTGTTGTAACAGAGCCAGCGGCGATCCCTGGCCAGCGGTGCGTGGGGTG	TGCAGCCTTTTCGTGGTGTTGTAACAGAGCAAGCGGCGATCCCTGGCCAGCGGTGCGTGGGGTG	0.2	0	0.0263158	0.03125	0.0512821	0.0617696	0	0.0120482	0.0060241	0	0.06	0.0416667	0	0.0254167
	149	TP14278	TGCAGCAGGCGGGTGCCCACCCAGAACAGCAGGGTGGGAATCAGGATGCCCACCCAGGCGCGCC	TGCAGCAGGCGGGTGCCCACCCAGAACAGCAGGGTGGGAATCAGGATGCCCACCCAGGCGCGCA	0.0344828	0.0322581	0.0416667	0	0.0909091	0.0398633	0.0540541	0.0144928	0.0342734	0	0.0163934	0.0454545	0.0416667	0.0258787
	150	TP19106	TGCAGCGGCAGCACGCTGGATCTTCGCATCAGTGAGCAGACCCAGCTGGGCTCCGATGAGAGCC	TGCAGCGGCAGCACGCTGGATCTTCGCATCAGTGAGCAGACCCACCTGGGCTCCGATGAGAGCC	0	0	0	0.0215054	0.0588235	0.0160658	0.025	0.0160428	0.0205214	0	0	0.105263	0	0.0263158
	151	TP35432	TGCAGTCAACTTTGCTTTGACTGCACATTCCAATCAACACATCAACTTTTTCCTAGCCAGCCAG	TGCAGTCAACTTTGCCTTGACTGCACATTCCAATCAACACATCAACTTTTTCCTAGCCAGCCAG	0.0238095	0.0192308	0.0338983	0.0392157	0.0322581	0.0296825	0	0	0	0.0215054	0.047619	0.0210526	0.015873	0.0265125
	152	TP13997	TGCAGCAGCGGGCGCTTGCCGAACACGCGGCCGTAATCGCTCTCCACACCCCACACCGCGACGG	TGCAGCAGCGGGCGCTTGCCGAACACGCGGCCGTAATCGCTCTCCACACCCCACACCGCGACGA	0.0333333	0	0	0	0	0.00666667	0	0.0153846	0.00769231	0.027027	0.0196078	0	0.0625	0.0272837
	153	TP32142	TGCAGGTGCTACGTGCTTTCGGCCTTGATGTTGTTGCCACCGAGGGCTTTTACCAGTGCCACGT	TGCAGGTGCTACGTGCTTTCGGCCTTGACGTTGTTGCCACCGAGGGCTTTTACCAGTGCCACGT	0.0428571	0.210526	0.1	0.0987654	0.163934	0.123217	0.0857143	0.125	0.105357	0.0879121	0	0	0.0222222	0.0275336
	154	TP35029	TGCAGTATGGCCGCGACAGCATCATGTCGGTGGACGTCTTGTTGCGGCAAGGCTCGGAACGGGG	TGCAGTATGGCCGCGACAGCATCATGTCGGTGGACGTCTTGTTGCGGCAAGGCTCGGAACGGGA	0.0961538	0.0625	0	0	0	0.0317308	0.15	0	0.075	0.025	0.060241	0.0263158	0	0.0278892
	155	TP13800	TGCAGCAGCAGCTCCTAACTCTTCCAAATTGCAACACTTTGGAAGATGTAAGAAAATTTCTATC	TGCAGCAGCAGCTCCTAACTCTTCCAAATTGCAACACTTTGGAAGATGTAAGAAAAATTCTATC	0.027972	0.0181818	0.010101	0.020202	0.0465116	0.0245937	0.0353982	0.0217391	0.0285687	0.0258065	0.0289017	0.0243902	0.0336134	0.028178
	156	TP36964	TGCAGTGATAAGAGAACCGTCAGCTCGACGCAACCCCGAAAAAAAAAAAAAAAAAAAAAAAAAA	TGCAGTGATAAGAGAACCGTCAGCTCGACGCAAACCCGAAAAAAAAAAAAAAAAAAAAAAAAAA	0	0.1	0.0652174	0.121622	0.0625	0.0698678	0.128205	0.0483871	0.0882961	0.0952381	0.02	0	0	0.0288095
	157	TP30595	TGCAGGGTGTAGGCCGCGCCGTAGGCTTCCAGCGCCCAGACTTCCATTTCGCCGAAGCGCTGGC	TGCAGGGTGTAGGCCGCGCCGTAGGCTTCCAGCGCCCAGACTTCCATTTCACCGAAGCGCTGGC	0	0	0	0	0.037037	0.00740741	0	0.0277778	0.0138889	0	0.037037	0.0810811	0	0.0295295
	158	TP18889	TGCAGCGCTTCGTGCGCGTGCTGCCGCAGCTGGCCAACCAGGCGGCGCCGATCGAGCGCGCCGC	TGCAGCGCTTCGTGCGCGTGCTGCCGCAGCTGGCCAACCAGGCGGCGCCGATCGAGCGCGCCGA	0	0.0625	0	0	0	0.0125	0	0.0192308	0.00961538	0	0.0238095	0.0277778	0.0689655	0.0301382
	159	TP20917	TGCAGCTCTCATGGTGACGGCGCTAGGGCCACCACTGTTCAACAATGATGCTGCTGATCGGATT	TGCAGCTCTCATGGTGACGGCGCTAGGGCCACCACTGTTCAACAATGATGCTGCTGATCGGATG	0	0.0322581	0.0153846	0.0201342	0	0.0135554	0.00787402	0.013986	0.01093	0.0679612	0	0	0.0526316	0.0301482
	160	TP20841	TGCAGCTCGTCGATGTTGATGAAAATGAGGCTGGTAAACACCTGGTGAGCCACCCCGAGGTCGA	TGCAGCTCGTCGATGTTGAGGAAAATGAGGCTGGTAAACACCTGGTGAGCCACCCCGAGGTCGA	0.0535714	0	0	0.140625	0.0384615	0.0465316	0.0816327	0.0794702	0.0805514	0	0	0	0.121212	0.030303
	161	TP21052	TGCAGCTCTTTGGCCGCAACATAGAGCTCGTCGGGAGACATGCTGCTCAACCGCGCCATTTCGG	TGCAGCTCTTTGGCCGCAACATAGAGCTCGTCGGGAGACATGCTGCTCAACCGCGCCATTTCAG	0.0833333	0	0.0204082	0.0597015	0	0.0326886	0	0.021978	0.010989	0	0	0.125	0	0.03125
	162	TP18355	TGCAGCGCGGCGAACTGCGAATCGCGCTTGTCGTGTTCGATGAACTGGCGATAGATGCGGCTGG	TGCAGCGCGGCGAACTGCGAATCGCGCTTGTCGTGTTCGATGAACTGGCGATAGATGCGGCTGC	0	0.0185185	0.0285714	0	0.0294118	0.0153003	0.0222222	0.0283019	0.0252621	0.0588235	0.049505	0	0.0172414	0.0313925
	163	TP28369	TGCAGGCGCAGTTCCTCGTCCAGCGCCTGCATCTCCTCGGCATGCCATTGCTGTATGCGCGCCC	TGCAGGCGCAGTTCCTCGTCCAGCGCCTGCATCTCCTCGGCATGCCATTGCTGTATGCGCGCCA	0.0555556	0	0.0416667	0	0	0.0194444	0	0.0555556	0.0277778	0	0	0.05	0.0769231	0.0317308
	164	TP2200	TGCAGAACGAGATCGAGCAGAGCACCTACAACTTCGAATACGCCGACGTGGACGAAATGTTCCC	TGCAGAACGAGATCGAGCAGAGCACCTACAACTTCGAATACGCCGACGTGGACGAAATGTTCCA	0	0	0.0333333	0.0454545	0	0.0157576	0	0.0246914	0.0123457	0.027027	0.030303	0.0294118	0.0408163	0.0318895
	165	TP5550	TGCAGACCATCGCCAGCCAGCTGCGCGAGTACCGCGACTGGACCCGCCGCGAAGTGCTGCCCCA	TGCAGACCATCGCCAGCCAGCTGCGCGAGTACCGCGACTGGACCCGCCGCGAAGTGCTGCCCAA	0.0204082	0.0140845	0.0212766	0	0.0833333	0.0278205	0.0333333	0.0172414	0.0252874	0	0.0352941	0.0416667	0.0540541	0.0327537
	166	TP5603	TGCAGACCCCGATGTTCTGGAAGTCGCTGTGGAATACCACCTACTTCGTGATCGTCGGCGTGCG	TGCAGACCCCGATGTTCTGGAAGTCGCTGTGGAATACCACCTACTTCGTGATCGTCGGCGTGCC	0	0	0	0	0	0	0.0769231	0.0212766	0.0490998	0.0666667	0.0222222	0	0.0454545	0.0335859
	167	TP29692	TGCAGGGCCACCGCCCCACCGATGACCTCTGCCAGATCAGTGGCGGCAGCGACAAGCTCGGCCT	TGCAGGGCCACCGCCCCACCGATGACCTCCGCCAGATCAGTGGCGGCAGCGACAAGCTCGGCCT	0	0.222222	0	0.0296296	0	0.0503704	0	0.0327869	0.0163934	0	0	0.135135	0	0.0337838
	168	TP32908	TGCAGGTTGTTCTCCAGATTCAGCTCGTCGCGCGTGCCTTGGAGTAGTTCACGTCGGCAACGCC	TGCAGGTTGTTCTCCAGATTCAGCTCGTCGCGCGTGCCTTGGAGTAGTTCACGTCGGCAACGAC	0	0	0.05	0.2	0	0.05	0.0714286	0	0.0357143	0	0	0.136364	0	0.0340909
	169	TP16708	TGCAGCCTCCGCTTCCCTGGTTCAAGCGATTCTCCCGCCTCAGCCTCCCGAGGAGCTGGCATTG	TGCAGCCTCCGCTTCCCTGGTTCAAGCGATTCTCCCGCCTCAGCCTCCCGAGGAGCTGGCATTA	0.0677966	0	0	0.0221239	0.029703	0.0239247	0.0212766	0.022508	0.0218923	0	0.057971	0.05	0.0299625	0.0344834
	170	TP29838	TGCAGGGCGGTAGCCTCGACGTCGAGGCGTCGCGTCATGACCATCATCTCGAGAGCCTTGACGA	TGCAGGGCGGTAGCCTCGACGTCGAAGCGTCGCGTCATGACCATCATCTCGAGAGCCTTGACGA	0	0	0	0	0.02	0.004	0	0.0114286	0.00571429	0.0449438	0.0952381	0	0	0.0350455
	171	TP20765	TGCAGCTCCTTGAACTCATCCAAAGGGATGGCAAACCTTGGTCTGACAAAATTAATTCTTTTTG	TGCAGCTCCTTAAACTCATCCAAAGGGATGGCAAACCTTGGTCTGACAAAATTAATTCTTTTTG	1	1	1	1	1	1	0.62069	1	0.810345	0.037037	0	0	0.105263	0.035575
	172	TP11837	TGCAGCAAGCCGCGGCTGTTCGATTTCGGCGGCAACGGCTGCTACCTGAGCCGCGAGGTCCGCT	TGCAGCAAGCCGCGGCTGTTCGAGTTCGGCGGCAACGGCTGCTACCTGAGCCGCGAGGTCCGCT	0	0	0	0	0	0	0	0	0	0	0	0	0.142857	0.0357143
	173	TP14015	TGCAGCAGCGGGTATTGCGCCAGGCTGGTATCAGCGGCGGCGTGCGTGCCGTTCCAACCTACCC	TGCAGCAGCGGGTATTGCGCCAGGCTGGTATCAGCGGCGGCGTGCGTGCCGTTCCAACCTACCA	0.0769231	0.0217391	0.09375	0.025641	0.125	0.0686106	0	0.0454545	0.0227273	0.1	0.0178571	0	0.027027	0.036221
	174	TP29057	TGCAGGCTTATCGTCATGTAAAATATTTGTCGGCTATAAGGCTTGGGAAAACCTTTCATACAAC	TGCAGGCTTATCGTCATGTAAAATAGTTGTCGGCTATAAGGCTTGGGAAAACCTTTCATACAAC	0.0666667	0.0454545	0	0	0.0689655	0.0362173	0	0.0487805	0.0243902	0	0.04	0.0740741	0.037037	0.0377778
	175	TP18887	TGCAGCGCTTCGATGACAAGAGCATCCAGCGTGGGGTCCTGATACAGGCTCCACCATCGAGCCC	TGCAGCGCTTCGATGACAAGAGCATCCAGCGTGGGGTCCTGATACAGGCTCCACCATCGAGCCA	0.0285714	0.0555556	0.0555556	0.111111	0.047619	0.0596825	0.142857	0.125	0.133929	0.05	0.03125	0.0740741	0	0.038831
	176	TP30250	TGCAGGGGTACCACGACGACACCATGCTGGAGAGCTTCGTGCTCAATTCCACCGCCACGCGCCC	TGCAGGGGTACCACGACGACACCATGCTGGAGAGCTTCGTGCTCAATTCCACCGCCACGCGCCA	0	0.0576923	0	0.0217391	0.097561	0.0353985	0	0.0208333	0.0104167	0.0571429	0.0181818	0.0350877	0.0461538	0.0391416
	177	TP27469	TGCAGGCCTCAGTGGGGTCGTCGTCCTCGTAGGGGCCAATGACCGTGGTGCTCATTGCTCCCCT	TGCAGGCCTCAGTGGGGTCGTCGTCCTCGTAGGGGCCAATGACCGTGGTGCTCATTGCTCCCCC	0	0	0.04	0.0263158	0.0869565	0.0306545	0	0	0	0	0	0.0833333	0.0769231	0.0400641
	178	TP18353	TGCAGCGCGGCCTCGTCATCGCCCGCGTCCAACTTGACGCGCACACGTTGCAGGATCTCGCGGT	TGCAGCGCGGCCTCGTCATCGCCCGCGTCCAACTTGACGCGCACACGTTGCAGGATCTCGCGGG	0.08	0.0967742	0.102564	0	0	0.0558677	0.111111	0.0833333	0.0972222	0.0344828	0.0166667	0.0263158	0.0833333	0.0401996
	179	TP6079	TGCAGACGTTGACCGACCGAGCGCTATTGCGGGGTCGGGCATTCAAACGAGCGCCTAAGTAGGC	TGCAGACGTTGACCGACCGAGCGCTATTGCGGGGTCGGGCATTCAAACGAGCGCCTAAGTAGGA	0	0.0740741	0	0.1	0.133333	0.0614815	0.181818	0.0434783	0.112648	0	0.0588235	0.0588235	0.0434783	0.0402813
	180	TP15988	TGCAGCCCGATGGCACACTGGATGAGTCGCAGACGTTGAAGCTGCGCGATTGATCTGACGCCCC	TGCAGCCCGATGGCACACTGGATGAGTCGCAGACGTTGAAGCTGCGCGATTGATCTGACGCCCA	0.142857	0.0526316	0.0769231	0	0.2	0.0944824	0.125	0	0.0625	0	0.030303	0.133333	0	0.0409091
	181	TP35430	TGCAGTCAACTTTGCTTTGACTGCACATTCCAATCAACACATCAACTTTTCCTAGCCAGCCAGC	TGCAGTCAACTTTGCCTTGACTGCACATTCCAATCAACACATCAACTTTTCCTAGCCAGCCAGC	0.0666667	0	0	0	0.05	0.0233333	0	0	0	0	0.0555556	0.0333333	0.0769231	0.041453
	182	TP16811	TGCAGCCTGCGGCGGCTGCGATGGGTATCCAGGGTCTGGAACAACAGCATGCTGCACAACGCGC	TGCAGCCTGCGGCGGCTGCGATGGGTATCCAGGGTCTGGAACAACAGCATGCTGCACAACGCGA	0.0235294	0.0645161	0.0142857	0.102564	0	0.0409791	0	0.0608696	0.0304348	0.016129	0.0660377	0.0677966	0.0178571	0.0419551
	183	TP32441	TGCAGGTGTCGAAGCGCATACTCATGAATACATTGCCACTGCCCACGAGGATCAAAAATTTGGT	TGCAGGTGTCGAAGCGCATACTCATGAATACATTGCCACCGCCCACGAGGATCAAAAATTTGGT	0	0.157895	0.0277778	0.0752688	0	0.0521883	0.00909091	0.0454545	0.0272727	0.0588235	0.109375	0	0	0.0420496
	184	TP12310	TGCAGCAATGGCCAGATCAAAATGCGTCCCAGCCTTTGGTAGGCCAGGTGGCGTGAGATTGATC	TGCAGCAATGGCCAGATCAAAATGCGTCCCAGCCTTTGGTAGGCCAGCTGGCGTGAGATTGATC	0.207547	0.0769231	0.0285714	0.00925926	0.111111	0.0866824	0.0289855	0.0720721	0.0505288	0.102941	0.00961538	0.0571429	0	0.0424249
	185	TP22437	TGCAGCTTCGGGGTCGTCAATACTTTGCGCCAGGCACGCGACAGCATCGACGCGGTGATCCGAT	TGCAGCTTCGGGGTCGTCAATACTTTGCGCCAGGCACGCGAAAGCATCGACGCGGTGATCCGAT	0	0	0	0	0	0	0	0	0	0	0	0	0.171429	0.0428571
	186	TP24906	TGCAGGAGGCGCTGCTGTGGGGCACCGTGGCGGCGCTGCTGAACTTCGCACCGTATGTGGGGGC	TGCAGGAGGCGCTGCTGTGGGGCACCGTGGCGGCGCTGCTGAACTTCGCACCGTATGTGGGGCC	0.0638298	0.0204082	0	0.027027	0.0512821	0.0325094	0.04	0	0.02	0.0217391	0.025641	0	0.125	0.043095
	187	TP35439	TGCAGTCAACTTTGCCTTTGACTGCACATTCCAATCAACACATCAATTTTTCCTAGCCAGCCAG	TGCAGTCAACTTTGCCTTTGACTGCACATTCCAATCAACACATCAACTTTTCCTAGCCAGCCAG	0.0583333	0.0287206	0.010352	0.033033	0.0277778	0.0316433	0.0490956	0.0410959	0.0450957	0.0457516	0.0721868	0.0403917	0.0178926	0.0440557
	188	TP24670	TGCAGGAGATCTCCGCGATCACGCTGCGCAACATCGCCGACTTCGCCGCTGGGGCGGACTGGCC	TGCAGGAGATCTCCGCGATCACGCTGCGCAACATCGCCGACTTCGCCGCTGGGGCGGACTGCCC	0.125	0	0.0434783	0	0.117647	0.0572251	0	0.0652174	0.0326087	0.0526316	0.0666667	0	0.0588235	0.0445304
	189	TP19581	TGCAGCGTTGGGAGCAAGCTGCGACTCAGCGAATTCTCGAACAAACTGGCGCAGCATTTTATGC	TGCAGCGTTGGGAGCAAGCTGCGACTCAGCGAATTCTCGAACAAACTGGCGCAGCATTTCATGC	0.128205	0.0606061	0.0833333	0.0306122	0.0963855	0.0798285	0.0819672	0.0636943	0.0728307	0.0879121	0.0277778	0.0625	0	0.0445475
	190	TP27337	TGCAGGCCGACGGCCTGGCCGACTATGCGCAGGGCGTGGTGCGCGCCAGTGAACGCGGGCGCCG	TGCAGGCCGACGGCCTGGCCGACTATGCGCAGGGCGTGGTGCGCGCCAGTGAACGCGGGCGCCC	0.0512821	0	0.0869565	0.025641	0.0588235	0.0445406	0.08	0.0169492	0.0484746	0.0294118	0.0571429	0.027027	0.0666667	0.0450621
	191	TP16707	TGCAGCCTCCGCCTGCCAGGTTCAAGCAATTCTTCCGCCCCAGCCTCCCGAGTAGCTGGGGTTA	TGCAGCCTCCGCCTGCCAGGTTCAAGCAATTCTTCCACCCCAGCCTCCCGAGTAGCTGGGGTTA	0	0.0208333	0.0606061	0.072973	0.0101351	0.0329095	0.0522388	0.0380518	0.0451453	0	0.0263158	0.106383	0.0479042	0.0451507
	192	TP14242	TGCAGCAGGCAGACCAGGCAGAGCAACGCGTGAAGGCCAGCGGTCAGCGGCACCATGACATCCC	TGCAGCAGGCAGACCAGGCAGAGCAACGCGTGAAGGCCAGCGGTCAGCGGCACCATGACATCCA	0	0.0434783	0.025	0	0	0.0136957	0	0	0	0.0666667	0.0192308	0.0606061	0.0344828	0.0452466
	193	TP14310	TGCAGCAGGGTCCGCCCGCGCAGATCGTTGGCCACCAGCGCCTGGTGCGATTCGGCCACGCCCC	TGCAGCAGGGTCCGCCCGCGCAGATCGTTGGCCACCAGCGCCTGGTGCGATTCGGCCACGCCCA	0.03125	0.030303	0.0681818	0.153846	0	0.0567162	0	0.0149254	0.00746269	0	0.0333333	0.0869565	0.0666667	0.0467391
	194	TP17473	TGCAGCGATCGAACGCTCGAACAGGGTGACCTCCTCGGCCCGCTGGGTACCCCAGATGCTCGAT	TGCAGCGATCGAACGCTCGAACAGAGTGACCTCCTCGGCCCGCTGGGTACCCCAGATGCTCGAT	0.0746269	0	0.03125	0	0.0634921	0.0338738	0	0.0567376	0.0283688	0.0135135	0.031746	0.111111	0.03125	0.0469052
	195	TP21267	TGCAGCTGATCCAGTTTCTGCGCCTGTTCGTCGATCACCGACTTGACCAGGTCGCCGATGGAAT	TGCAGCTGATCCAGTTTCTGCGCCTGTTCGTCGATCACCGACTTGACCAGGTCGCCGATGGAAA	0.192308	0.1	0	0.0666667	0	0.0717949	0.0833333	0.133333	0.108333	0.0588235	0.047619	0	0.0833333	0.047444
	196	TP39398	TGCAGTTGGCAACTGGCTTCTCACACTGGCCAGAAATGCGCTCAGCAGGACGGGTTCAGGCGTC	TGCAGTTGGCAACTGGCTTCTCACACTGGCCAGAAATGCGCTCAGCAGGACGAGTTCAGGCGTC	0.031746	0	0.0560748	0.047619	0.0196078	0.0310095	0.122807	0.0871369	0.104972	0.0606061	0.0724638	0.0571429	0	0.0475532
	197	TP23648	TGCAGGAAGAGCTCGGCGACCTGCTGTTCGTCTGTGCCAATCTGGCGCGCCACGCCAAGGTCGT	TGCAGGAAGAGCTCGGCGACCTGCTGTTCGTCTGTGCCAATCTGGCGCGCCACGCCAAGGTCGA	0	0.0217391	0.0204082	0	0	0.00842946	0.0689655	0.0434783	0.0562219	0.037037	0.0777778	0.0212766	0.0588235	0.0487287
	198	TP26741	TGCAGGCACGCCAGCAGCGCATCATGCTGTTCATGATGCGGCAGCGCGAAGAGGCCAGCCGCCC	TGCAGGCACGCCAGCAGCGCATCATGCTGTTCATGATGCGGCAGCGCGAAGAGGCCAGCCGCCA	0	0.0298507	0.030303	0	0.047619	0.0215546	0	0.037037	0.0185185	0.0322581	0.0519481	0.111111	0	0.0488293
	199	TP30135	TGCAGGGGCGGTTCCTGCCATGGTTGACAATCCCGAGGAATCCGAGGGATTCGCCTCCATTGCC	TGCAGGGGCGGTTCCTGCCATGGTCGACAATCCCGAGGAATCCGAGGGATTCGCCTCCATTGCC	0	0.4	0.0322581	0.0277778	0	0.0920072	0	0.2	0.1	0	0	0.2	0	0.05
	200	TP5153	TGCAGACAGCAACACGTTAGCGGTGAAATTGGCCACGACGATGTTCGTCAGGCACTGCACCAGC	TGCAGACAGCAACACGTTAGCGGTGAAATTAGCCACGACGATGTTCGTCAGGCACTGCACCAGC	0.109589	0	0.00909091	0.09375	0.121212	0.0667284	0.00990099	0.177885	0.0938928	0.115152	0.0531915	0	0.0333333	0.0504191
	201	TP11715	TGCAGCAGCGCCTTGGCGTGACCACCGTCTACGTGACCCACGATCAGGTTGAGGCCATGACGAT	TGCAGCAACGCCTTGGCGTGACCACCGTCTACGTGACCCACGATCAGGTTGAGGCCATGACGAT	0	0	0.0103093	0.0693069	0.08	0.0319232	0.0526316	0	0.0263158	0.132075	0.0253165	0	0.0526316	0.0525059
	202	TP6184	TGCAGACTCCCAGCCAGTTAGGGACTACAGTCGTAGGTGTTGGGCCGATGCCGAAACCGTGGCC	TGCAGACTCCCAGCCAGTTAGGGACTACAGTCGTAGGTGTTGGGCCGATGCCCAAACCGTGGCC	0	0	0.00892857	0.0947368	0.0192308	0.0245792	0	0.0652174	0.0326087	0.177778	0.0344828	0	0	0.0530651
	203	TP39416	TGCAGTTGGCGGCGGGTGTAGTGGCGCAGCGCTGGGTCGAAGGGCATGAGGAGGTGGTTGGCCC	TGCAGTTGGCGGCGGGTGTAGTGGCGCAGCGCTGGGTCGAAGGGCATGAGGAGGTGGTTGGCCA	0	0.0833333	0	0	0.0588235	0.0284314	0.0625	0.0666667	0.0645833	0.117647	0.04	0	0.0555556	0.0533007
	204	TP21277	TGCAGCTGATTTACGCGGTCCGCAAACGTGCGAGCTCATCAACGACGACGAGTGGGGGACGGTC	TGCAGCTGATCTACGCGGTCCGCAAACGTGCGAGCTCATCAACGACGACGAGTGGGGGACGGTC	0.117647	0.136364	0.0833333	0.114943	0.037037	0.0978647	0.0877193	0.152778	0.120249	0.0625	0.0526316	0	0.1	0.0537829
	205	TP30526	TGCAGGGTGACGTTACGAATCTGCGCGCCGCCGTGCCACATGCCACGCGCGTGGAAGGCCGCCC	TGCAGGGTGACGTTACGAATCTGCGCGCCGCCGTGCCACATGCCACGCGCGTGGAAGGCCGCCA	0	0	0	0	0	0	0.1	0	0.05	0.0810811	0.0178571	0	0.117647	0.0541463
	206	TP18396	TGCAGCGCGTGGGCATGGGGAGTGAGCAGGGCGTTGAAACGCACGACCACCACAGCGAGGGAAC	TGCAGCGCGTGGGCATGGGGAGTGAGCAGGGCGTTGAAACGCACGACCACCACAGCGAGGGAAA	0.030303	0	0.0232558	0.0175439	0	0.0142205	0.0714286	0.0285714	0.05	0	0.047619	0.0540541	0.117647	0.05483
	207	TP29690	TGCAGGGCTACCACCCCGACAAGCGGGGCCATCTCACCAACCTCGCTCAGCCAGACGGTGCGGG	TGCAGGGCCACCACCCCGACAAGCGGGGCCATCTCACCAACCTCGCTCAGCCAGACGGTGCGGG	0.0740741	0	0.14	0.0714286	0.047619	0.0666243	0	0.0930233	0.0465116	0.0819672	0.0888889	0.05	0	0.055214
	208	TP26577	TGCAGGCAAGCAGATCCTGCTTCTGTAGACGTGCGAGTGGTCTCCGACATCGATTTCGAGGCCC	TGCAGGCAAGCAGATCCTGCTTCCGTAGACGTGCGAGTGGTCTCCGACATCGATTTCGAGGCCC	0	0	0.148148	0.0967742	0.130435	0.0750714	0	0.0416667	0.0208333	0	0.0588235	0.0833333	0.0833333	0.0563725
	209	TP19144	TGCAGCGGCGCTTCAACGAGCGCGCGGACGACACAGGGGCCAGGCAGGGATTGGAGGCCGCCCA	TGCAGCGGCGCTTCAACGAGCGCGCGGACGACACAGGGGCCAGGCAGGGATTGGAGGCCGCCAA	0	0	0	0.047619	0.09375	0.0282738	0	0.0181818	0.00909091	0.0625	0.0727273	0.0606061	0.0357143	0.0578869
	210	TP32374	TGCAGGTGGTGGAGGCATCAGGACGATACTCAGTGGCCAGCGTCCCGCCCCGTCATGGACTGGC	TGCAGGTGGTGGAGGCATCAGGACGATACTCAGCGGCCAGCGTCCCGCCCCGTCATGGACTGGC	0	0	0.0952381	0.0666667	0.037037	0.0397884	0.0232558	0.241379	0.132318	0	0.08	0	0.153846	0.0584615
	211	TP10629	TGCAGATTGGGAGTGCCGTGCGAACTCCGCACGGGCAGACCTTCTCGCAGCAACTCGAGCGGTC	TGCAGATTGGGAGTGCCGTGCGAACTCCGCACGGGCAAACCTTCTCGCAGCAACTCGAGCGGTC	0.0294118	0	0	0.028169	0.125	0.0365162	0.0196078	0.177215	0.0984115	0.0204082	0.0677966	0	0.147059	0.0588159
	212	TP23578	TGCAGGAACTCATCGGCCTCGGCGGCTTCGGCCGCGCGCTGCACCTCTTCATCGGTCGCCTCCC	TGCAGGAACTCATCGGCCTCGGCGGCTTCGGCCGCGCGCTGCACCTCTTCATCGGTCGCCTCCA	0	0.0350877	0.0240964	0.0769231	0.03125	0.0334714	0.125	0.0606061	0.092803	0.0684932	0.0588235	0.037037	0.075	0.0598384
	213	TP7571	TGCAGAGCTTTCGTGCCGAGCATCGTCTTGGCCCCAGCCATCCCCTCGTAGTCGAGGGGGAGGT	TGCAGAGCTTTCGTGCCGAGCATCGTCTTGGCCCCAGCCATCCCCTCGTAGTCGAGCGGGAGGT	0	0	0	0.020202	0.136364	0.0313131	0.125	0.0752688	0.100134	0.0172414	0.0588235	0.166667	0	0.0606829
	214	TP25539	TGCAGGATCGGAGTCTCGATCTCGAGGAAACCGCGCTCGTCGAGGGCGCGACGCACCGCGCGGG	TGCAGGATCGGAGTCTCGATCTCAAGGAAACCGCGCTCGTCGAGGGCGCGACGCACCGCGCGGG	0.0410959	0	0.0531915	0.00724638	0.196721	0.059651	0.0991736	0.0814815	0.0903275	0.032967	0.0128205	0.114286	0.0882353	0.0620771
	215	TP36364	TGCAGTCGTCACGAAGTACCTTCGCAGTACATGCTTACATCTTCATCATTCACCAGGCAGGTTT	TGCAGTCGTCACGAAGTACCTTCGCAGTACATGCTTACATCTCCATCATTCACCAGGCAGGTTT	0.101449	0	0.0229885	0.0705128	0.00847458	0.040685	0	0.140625	0.0703125	0	0.0606061	0	0.191489	0.0630239
	216	TP7782	TGCAGAGGCTTTCCCGCTGGTCGCTACCCTCGAACCTCGTCACGCAATCGTCGTCCACCCCCAG	TGCAGAGGCTTTCCCGCTGGTCGCCACCCTCGAACCTCGTCACGCAATCGTCGTCCACCCCCAG	0.346154	0.25	0	0.0833333	0.125	0.160897	0.047619	0.0985915	0.0731053	0.0540541	0.136364	0	0.0666667	0.0642711
	217	TP13638	TGCAGCAGATTTGTCATGGAGGCAATCTGGGTTATCGGCTGGGTGAACATTCGGGAGTATTGGA	TGCAGCAGATTTGCCATGGAGGCAATCTGGGTTATCGGCTGGGTGAACATTCGGGAGTATTGGA	0.0769231	0	0.0169492	0.0827586	0.0172414	0.0387744	0.0555556	0.0503597	0.0529576	0.0731707	0.101449	0.0909091	0	0.0663823
	218	TP9305	TGCAGATCGATCAACGAGAACGACAACGGTTCGCTATGCCGCACCTTGGTGCCATCAGGGCGTG	TGCAGATCGATCAACGAGAACGACAACGGTTCGCTATGCCGCACCTTGGTGCCATCAGGACGTG	0.04	0	0.0434783	0.0666667	0.173913	0.0648116	0.0869565	0.16092	0.123938	0.111111	0.0247934	0.0714286	0.0731707	0.070126
	219	TP13617	TGCAGCAGATGCTCGGGTCGGAACTCAGATCTTGCCGACGAGGTCGATCGACGGGGCGAGGGTC	TGCAGCAGATGCTCGGGTCGGAACTCAAATCTTGCCGACGAGGTCGATCGACGGGGCGAGGGTC	0.22449	0	0.025641	0.00934579	0.0877193	0.0694392	0.0447761	0.0408163	0.0427962	0.0704225	0.025	0.185185	0	0.0701519
	220	TP31684	TGCAGGTCGCATAGGCGTCGACGTCACTGGTAGTTGGGGAAGTGGATCTGGAGATGTGGAAGCT	TGCAGGTCGCATAGGCGTCGACGTCACTGGTAGCTGGGGAAGTGGATCTGGAGATGTGGAAGCT	0.126582	0.03125	0.0190476	0.00961538	0	0.0372991	0	0.00854701	0.0042735	0.153846	0.0793651	0.047619	0	0.0702076
	221	TP30147	TGCAGGGGCTGGCCCTTGCGGGCGATCCAGTACGGAGATGCGGTCATCGGAAATCCTATGGGGG	TGCAGGGGCTGGCCCTTGCGGGCGATCCAGTACGGAGATGCGGTCATCGGAAATCCTATGGGGC	0.0638298	0.0655738	0.0384615	0.0857143	0.0454545	0.0598068	0.02	0.0701754	0.0450877	0.0789474	0.0752688	0.111111	0.0217391	0.0717666
	222	TP5655	TGCAGACCGCCGAGCAGTTCCGCGCGATCATCCTGCGCACGCTGCCCAGTGGCGCGGCGGTGCC	TGCAGACCGCCGAGCAGTTCCGCGCGATCATCCTGCGCACGCTGCCCAGTGGCGCGGCGGTGCA	0.0833333	0.0277778	0.0232558	0.157895	0.0540541	0.0692631	0	0.0306122	0.0153061	0.129032	0.0428571	0.0512821	0.0666667	0.0724595
	223	TP32840	TGCAGGTTGCGCGAGGACGTGACTTTGCACAGCTCGTGGCGCTGGCGGGATTTCCGACGGTGAT	TGCAGGTTGCGCGAAGACGTGACTTTGCACAGCTCGTGGCGCTGGCGGGATTTCCGACGGTGAT	0.0625	0.125	0	0.166667	0.0588235	0.082598	0.0769231	0.227273	0.152098	0.125	0	0.166667	0	0.0729167
	224	TP17378	TGCAGCGAGCCTAGCGATCATCTCCCAGGGGCAGTGGAACGACGACGTCACCCGCATCGCCGAT	TGCAGCGAGCCTAGCGATCATCTCCCAGGGACAGTGGAACGACGACGTCACCCGCATCGCCGAT	0.0142857	0	0.0208333	0.0307692	0	0.0131777	0.0909091	0	0.0454545	0.0392157	0.0892857	0	0.166667	0.073792
	225	TP9474	TGCAGATCTTGATCGTCATCGGTGAAATCCTGGTTGAACCACGTCCCGTCAGGCATCGTCCAGC	TGCAGATCTTGATCGTCATCGGTGAAATCCTGGTTGAACCACGTCCCGTCAGGCATCGTCCAAC	0	0.0952381	0	0.0318021	0	0.025408	0.12	0.0503979	0.0851989	0.120482	0	0	0.175	0.0738705
	226	TP8639	TGCAGATAGCTTTGCGGTAGTACCTCCAAGCGTTGCCGCAAGTCCGCAGGCGGAATGAACTCGA	TGCAGATAGCTCTGCGGTAGTACCTCCAAGCGTTGCCGCAAGTCCGCAGGCGGAATGAACTCGA	0.214286	0.272727	0	0.175258	0.0555556	0.143565	0.113924	0.0822785	0.0981013	0.186047	0.113208	0	0	0.0748135
	227	TP15575	TGCAGCCACCCTTGCCAGGTGCTGTGGTTCTTCTCCAGAGGAGGAGGGACCGCCATGAAGACCC	TGCAGCCACCCTTGCCAGGTGCTGTGGTTCTTCTCCAGAGGAGGAGGGACCGCCATGAAGACCA	0.1	0	0	0.0588235	0	0.0317647	0.105263	0.097561	0.101412	0	0	0.3	0	0.075
	228	TP13980	TGCAGCAGCGCGGTGCTGGCCGCCGTGCTGCCCCAGCCGATGTCGCGCTGTTCGATCAGCGCCC	TGCAGCAGCGCGGTGCTGGCCGCCGTGCTGCCCCAGCCGATGTCGCGCTGTTCGATCAGCGCCA	0	0.0930233	0.0645161	0.05	0.0833333	0.0581745	0	0.0454545	0.0227273	0.0930233	0.0461538	0.0810811	0.0909091	0.0777918
	229	TP30113	TGCAGGGGCATCCACAGCCCAGAAAGCTTCCCAACAACGCCAACAGTTGCTGATCGCGGGCCTC	TGCAGGGGCATCCACAGCCCAGAAAGCTTCCCAACAACGCCAACAGTTGCTGATCGCGAGCCTC	0.140351	0.153846	0.0540541	0.2	0.0576923	0.121189	0.0294118	0.136986	0.083199	0.142857	0.0909091	0.0789474	0	0.0781784
	230	TP30116	TGCAGGGGCGAGCAGAACGAGGGTTTCGGACATGGGTGACATTGTGTCATGAACAGCATTCGGC	TGCAGGGGCGAGCAGAACGAGGGATTCGGACATGGGTGACATTGTGTCATGAACAGCATTCGGC	0	0.125	0	0	0.0727273	0.0395455	0	0.0615385	0.0307692	0.0652174	0.05	0.210526	0	0.0814359
	231	TP19366	TGCAGCGTACGCCCTGTTGTCGGATCTTAAGCTTGTGAAGTCGGCGCTGACCAAGCCTTTTAAG	TGCAGCGTACGCCCTGTTGTCGGATCTTAAGCTTGTGAAGTCGGCGCTGACCAAGCCTTTCAAG	0.0138889	0	0.0245902	0.0134228	0.00990099	0.0123606	0.042735	0.0490196	0.0458773	0.0582524	0.0375	0.24	0	0.0839381
	232	TP10698	TGCAGATTGTGCTCGACGATGATCACAGTGTTCCCAGATTCCCGCAGTTTCCTTAGCGACCGTA	TGCAGATTGTGCTCGACGATGATCACAGTGTTCCCAGAGTCCCGCAGTTTCCTTAGCGACCGTA	0.0392157	0.125	0.084507	0.0789474	0.169492	0.0994323	0.101852	0.107143	0.104497	0.0972222	0.114943	0	0.125	0.0842912
	233	TP31674	TGCAGGTCGACCGCGTCGATGCACTGCTGCCCGAAGCGCGCGCGCTGGGCAAGGCATTGGACAC	TGCAGGTCGACCGCGTCGATGCACTGCTGCCCGAAGCGCGCGCGCTGGGCAAGGCATTGGACAA	0.0833333	0.109375	0.0444444	0.157895	0.115385	0.102086	0.0714286	0.113636	0.0925325	0.047619	0.0958904	0.113208	0.0833333	0.0850126
	234	TP10553	TGCAGATTGCCGCCGTTGTTGAGCAGCGTGGCGGCATGCAGATCCAGCGCGCCGTTGGTCGCCC	TGCAGATTGCCGCCGTTGTTGAGCAGCGTGGCGGCATGCAGATCCAGCGCGCCGTTGGTCGCCA	0.1	0.25	0.0526316	0.181818	0	0.11689	0	0.0434783	0.0217391	0.1	0.0740741	0	0.166667	0.0851852
	235	TP7829	TGCAGAGGGTGAGTCGAAGCGACCCAGCGTCCAGGTGGGCGACCCGTTCATGGAGAAGCTGCTC	TGCAGAGGGCGAGTCGAAGCGACCCAGCGTCCAGGTGGGCGACCCGTTCATGGAGAAGCTGCTC	0.21875	0	0.1	0.04	0	0.07175	0.172414	0.130435	0.151424	0.208333	0.0666667	0	0.0769231	0.0879808
	236	TP7618	TGCAGAGGAGGTTCCGTCAGGATTGGTGATATCGCAGAACATCCTGGCCGTGCTGGTGCCAGAG	TGCAGAGGAGGTTCCGTCAGGATTGGTGATATCGCAGAACATCCTGGCCGTGCTGGTGCCAGAA	0	0	0	0.047619	0.0322581	0.0159754	0.037037	0	0.0185185	0.0408163	0.125	0.142857	0.0666667	0.093835
	237	TP15665	TGCAGCCAGCTAGTCCAAAACGCCAAGTTCCGTTAAGTATTTCCAATTTAGAAGAACCATTCCT	TGCAGCCAGCTAGTCCAAAACGCCAAGTTCCGTTAAGTATTTCCAAATTAGAAGAACCATTCCT	0	0.0833333	0.0769231	0	0	0.0320513	0.0909091	0	0.0454545	0	0.05	0.166667	0.166667	0.0958333
	238	TP16821	TGCAGCCTGGTAGTCCTCTAAGCGCCATAACAGTCGTGTGTTCATCGGCTTGTTCCAAGGTTTG	TGCAGCCTGGTAGTCCTCTAAGCGCCATAACAGTCGTGTGTTCATCGGCTTCTTCCAAGGTTTG	0.297619	0.192308	0.21978	0.25641	0.470588	0.287341	0.2	0.27619	0.238095	0.11215	0.078125	0.140625	0.0638298	0.0986823
	239	TP30203	TGCAGGGGGCACTCGCCGCCCTTGTCGCAGATCGGGCAGTCCAGCGGGTGGTTAATGAGGAGGA	TGCAGGGGGCACTCGCCGCCCTTGTCGCAGATCGGGCAATCCAGCGGGTGGTTAATGAGGAGGA	0.0777778	0	0.0232558	0.142857	0.0612245	0.061023	0.0549451	0.205128	0.130037	0.0625	0.0434783	0.0434783	0.25	0.0998641
	240	TP35559	TGCAGTCACGACGTATGAGTAACTCGGATGCGAAGGATGCCCTGAAACAGGCCATGGGAAGGGT	TGCAGTCACGACGTATGAGTAACTCGGACGCGAAGGATGCCCTGAAACAGGCCATGGGAAGGGT	0.2	0.352941	0.0673077	0.185841	0.046875	0.170593	0.185714	0.184524	0.185119	0.107527	0.138462	0	0.157895	0.100971
	241	TP16716	TGCAGCCTCCTTAGTAGGATGCTTCGGGTCAAGATAAACAGCCCTTCCACGAAATTTGTATACG	TGCAGCCTCCTTAGTAGGATGCTTCGGGTCAAGATAAACAGCCCTTCCACGAAAATTGTATACG	0	0.133333	0.0952381	0.111111	0.125	0.0929365	0.0833333	0.157895	0.120614	0	0.166667	0.173913	0.0714286	0.103002
	242	TP32891	TGCAGGTTGTCATTCGAGATCGTCGCGATACCAAAGACGATGGATGCGGTAAACAGGGTGTAGG	TGCAGGTTGTCATTCGAGATCGTCGCGATACCAAAGACGATGGATGCGGTAAACAGGGTATAGG	0	0.027027	0	0.034965	0.0322581	0.01885	0	0.0473934	0.0236967	0.12	0.0641026	0.236842	0	0.105236
	243	TP22559	TGCAGCTTGGCCTTCTCCAGAGCAGAAACGGTCAGGCTCGTGACAGAACCAGCATTGTTGACGA	TGCAGCTTGGCCTTCTCCAGAGCAGAAACGGTCAGGCTCGTGACAGAACCAGCATTGTTAACGA	0.104478	0.0555556	0.0406504	0.105691	0.126761	0.086627	0.147368	0.130137	0.138753	0.116505	0.109589	0.0384615	0.166667	0.107806
	244	TP23695	TGCAGGAAGCGCGTGCTCATTTGGGCACCGAAATTATTGAACTTATCTTTGCCGTAGTCGGCAT	TGCAGGAAGCGCGTGCTCATTTGGGCACCGAAATTATTGAACTTATCTTTGCCGTAGTCGGCAA	0.0740741	0	0.285714	0.25	0.234043	0.168766	0.311111	0.186047	0.248579	0.102041	0.333333	0	0	0.108844
	245	TP28869	TGCAGGCTCAGTGTGTACCCATCGACGTAGGCCCAGCTGTTGGTGGCGGTCGGACACCGTTGTT	TGCAGGCTCAGTGTGTACCCATCGACGTAGGCCCAGCTGTTGGTGGCGGTCGAACACCGTTGTT	0.117647	0.230769	0.0833333	0	0	0.0863499	0	0.09375	0.046875	0	0.0769231	0.136364	0.222222	0.108877
	246	TP3883	TGCAGAATCTTGTCTATATAAACATATTTTGTTTCGTTAAAAATACAGAAATAGACCTGATGCC	TGCAGAATCTTGTCTATATAAACATATTTTGTTTCGTTAAAAATACAAAAATAGACCTGATGCC	0	0	0	0	0	0	0.0814196	0	0.0407098	0.0987654	0.114286	0.0979381	0.131818	0.110702
	247	TP37619	TGCAGTGGCGCACCACAGCTCGGCGTCACGCAACAGGTGTTCGTTGCGACGGTTCCTCTTTTTG	TGCAGTGGCGCACCACAGCTCGGCGTCACGCAACAGGTGTTCGTTGCGACGGTTCCCCTTTTTG	0.0588235	0	0.0447761	0.0574713	0	0.0322142	0.0909091	0.102273	0.0965909	0.0634921	0.0833333	0.3	0	0.111706
	248	TP21827	TGCAGCTGGGCGGCTGCATTGCCGCTGTGGGCGATCTTGCCGCCGCGGTTGGACAGCTGGGCGT	TGCAGCTGGGCGGCTGCATTGCCGCTGTGGGCGATCTTGCCGCCGCGGTTGGACAGCTGGGCGG	0.0877193	0.109589	0.133333	0.0454545	0.116667	0.0985526	0.195122	0.104167	0.149644	0.12	0.0462963	0.215385	0.0714286	0.113277
	249	TP31161	TGCAGGTACATACGTTGGAGCCCGTCTGCCCACGAGTCCGTAGGTGACGATTCGAAGAGCACGA	TGCAGGTACATACGTTGGAGCCCGTCCGCCCACGAGTCCGTAGGTGACGATTCGAAGAGCACGA	0	0.363636	0.2	0.116279	0.75	0.285983	0.166667	0.222222	0.194444	0.0714286	0.222222	0	0.2	0.123413
	250	TP5246	TGCAGACATGACGACGCGTATCGCAGTATCCCTCCGATGGGACGACGCCATTGACTTGGACCGA	TGCAGACATGACGACGCGTATCGCAGTATCCCTCCGATGGGACGACGCCATCGACTTGGACCGA	0.057971	0	0.0208333	0.0373832	0.0681818	0.0368739	0.125	0.034965	0.0799825	0.0434783	0.0561798	0.347826	0.0810811	0.132141
	251	TP27304	TGCAGGCCCTCTTGTTCTAATCAATCAATATTTGCAAACCCAATCCTTTTGGGCGTTGCGGGGT	TGCAGGCCCTCTTGTTCTAATCAATCAATAATTGCAAACCCAATCCTTTTGGGCGTTGCGGGGT	0.166667	0.125	0	0.375	0.0909091	0.151515	0.2	0.2	0.2	0.0869565	0.178571	0.166667	0.117647	0.13746
	252	TP25587	TGCAGGATGAACGCACTGATCTGCTGAGGCTTGTAAGTCTTGTCGTCAACATCCATGGTCCACG	TGCAGGATGAACGCACTGATCTGCTGAGGCTTGTAAGTCTTGTCGTCAACACCCATGGTCCACG	0	0.133333	0.0574713	0.10303	0.038961	0.0665592	0.025	0.0821918	0.0535959	0.106383	0.125	0.25	0.0789474	0.140083
	253	TP24330	TGCAGGACGATGTCGCTGCGAGCCAACATATCGAGGTCACCGCGACGTACTCGCGTCACCTTGC	TGCAGGACGATATCGCTGCGAGCCAACATATCGAGGTCACCGCGACGTACTCGCGTCACCTTGC	0.107143	0.0535714	0.0736842	0.0943396	0.196721	0.105092	0.0294118	0.246377	0.137894	0.0841121	0.0649351	0.307692	0.105263	0.140501
	254	TP20758	TGCAGCTCCTGCCCTTCAGTTGGCGCGCGCTGCGGCTGCCGCAAATAGCATTGAGATTTCGAAC	TGCAGCTCCTGCCCTTCAGCTGGCGCGCGCTGCGGCTGCCGCAAATAGCATTGAGATTTCGAAC	0.103448	0.173913	0.0140845	0.11	0.166667	0.113622	0.0434783	0.15625	0.0998641	0.102564	0.188119	0.047619	0.258065	0.149092
	255	TP7388	TGCAGAGCGATCATCCCGATGTAGCCACGTACACGCTCTCGCGTGTGTTCTGAATCTCTCCCCT	TGCAGAGCGATCATCCCGATGTAGCCACGTACACGCTCTCGCGTGTGTTCTGAATCTCTCCCCC	0.287671	0.276596	0.135135	0.131579	0.166667	0.19953	0.214286	0.261682	0.237984	0.103448	0.101852	0.155172	0.355556	0.179007
	256	TP30814	TGCAGGTAACCGTAGGACTGGGGTTTAACGGGGCGGCTGTGTTTCGTTTTGACTCAGGCACGTG	TGCAGGTAACCGTAGGACTGGGGCTTAACGGGGCGGCTGTGTTTCGTTTTGACTCAGGCACGTG	0.258065	0.5	0.0909091	0.340659	0.12963	0.263853	0.294737	0.26	0.277368	0.1875	0.393939	0.103448	0.0357143	0.18015
	257	TP10168	TGCAGATGTTGTTATTGCCACTTTGGGGGCAAACTAGTGACTGCCAGGCAACGGGCAGAAAACA	TGCAGATGTTGTTATTGCCACTTAGGGGGCAAACTAGTGACTGCCAGGCAACGGGCAGAAAACA	0.142857	0	0	0	0	0.0285714	0.230769	0.2	0.215385	0.1	0.25	0.25	0.125	0.18125
	258	TP37290	TGCAGTGCGGAGCCTCGCCTCTTCGCGAGCGAAAAGTTGGGAATCGTGGCCGAGCTGAAAAATA	TGCAGTGCGGAACCTCGCCTCTTCGCGAGCGAAAAGTTGGGAATCGTGGCCGAGCTGAAAAATA	0.2	0.125	0.0714286	0.0864198	0.181818	0.132933	0.182796	0.215116	0.198956	0.151515	0.205479	0.275862	0.0952381	0.182024
	259	TP26965	TGCAGGCATCCGTCGACAAGCTGGCGAGGGTGCTCGAGAAAGCGCTATATCGCTGAGCGCGCGT	TGCAGGCATCCGTCGACAAGCTGGCGAGGGTGCTCGAGAAAGCACTATATCGCTGAGCGCGCGT	0.290323	0.714286	0.160494	0.33871	0.171875	0.335137	0.12	0.333333	0.226667	0.1875	0.243902	0.272727	0.0625	0.191657
	260	TP33799	TGCAGTAATGGGTGCCCCAGGCTCTTTAGCCTGCATCAAACTTCTTTATCCAGAAACTGAGGAA	TGCAGTAATGGGTGCCCCAGGCTCTTTAGCCTGCATCAAACTTCTCTATCCAGAAACTGAGGAA	0.0769231	0.266667	0.142857	0.181818	0.0769231	0.149038	0	0	0	0	0.25	0.0714286	0.5	0.205357
	261	TP34127	TGCAGTACATGCACAGGGTTGTGGAGGCATCATTCCTGGTCCCCTCCCATCATCCAGGTGGTGG	TGCAGTACATGCACAGGGTTGTGGAGGCATCATTCCTGGACCCCTCCCATCATCCAGGTGGTGG	1	1	1	1	1	1	0.347826	1	0.673913	0.15	0.35	0.2	0.133333	0.208333
	262	TP17138	TGCAGCGAATTTGAGGATCTCGACGCTACTATTTCGGTATTCCGCGCGTGCCCGCGCCTCGTCA	TGCAGCGAATTTGAGGATCTCGACGCTACTATTTCGGTATGCCGCGCGTGCCCGCGCCTCGTCA	0.294118	0.25	0.104651	0.397059	0.339623	0.27709	0.287879	0.188976	0.238428	0.130435	0.189189	0.433333	0.0833333	0.209073
	263	TP36501	TGCAGTCTGCAATTTGTATGAATTCCCGCTTCCAACGAAATCCTCCAAACTAGCCAAATATCCA	TGCAGTCTGCAATTTGTATGAATTCCCGCTTCCAACGAAATCCTCAAAACTAGCCAAATATCCA	0.196078	0.129129	0.229779	0.173592	0.190015	0.183719	0.218487	0.150953	0.18472	0.156222	0.227704	0.282828	0.171149	0.209476
	264	TP10164	TGCAGATGTTGTTATTGCCACTTTGGGGGCAAAACTAGTGACTGCCAGGCACGGGCAGAAAACA	TGCAGATGTTGTTATTGCCACTTAGGGGGCAAAACTAGTGACTGCCAGGCACGGGCAGAAAACA	0.127958	0.12127	0.123128	0.112487	0.136476	0.124264	0.220736	0.0949721	0.157854	0.214396	0.207992	0.226298	0.22297	0.217914
	265	TP10185	TGCAGATGTTTGTTATTGCCACTTTGGGGGGCAAAACTAGTGACTGCCAGGCACGGGCAGAAAA	TGCAGATGTTTGTTATTGCCACTTAGGGGGGCAAAACTAGTGACTGCCAGGCACGGGCAGAAAA	0.0952381	0.3125	0.166667	0.133333	0	0.141548	0.3125	0.285714	0.299107	0.139241	0.288136	0.365854	0.1	0.223307
	266	TP37077	TGCAGTGCAGCAGGCAGAAAAGAACAATCCACCTTTGCCAGTTCCGCAAGATTCTCCGCTGCGG	TGCAGTGCAGCAGGCAGAAAAGAACAATCCACCTTTGCCAGTTCCGCAAGATTCGCCGCTGCGG	0.205128	0.435897	0.443182	0.0887097	0.255814	0.285746	0.292683	0.218543	0.255613	0.189873	0.179104	0.461538	0.0740741	0.226148
	267	TP5243	TGCAGACATCGAGTGCTGGCTGACCGACATGGACGGCGTGTTCGTCCACGAGAACCATGAGGTG	TGCAGACATCGAGTGCTGGCTGACCGACATGGACGGCGTGCTCGTCCACGAGAACCATGAGGTG	0.211864	0.153846	0.258278	0.414365	0.365079	0.280687	0.241611	0.158416	0.200013	0.280374	0.157895	0.272727	0.270833	0.245457
	268	TP10169	TGCAGATGTTGTTATTGCCACTTTGGGGGCAAACTAGTGACTGCCAGGCACGGGCAGAAAACAC	TGCAGATGTTGTTATTGCCACTTAGGGGGCAAACTAGTGACTGCCAGGCACGGGCAGAAAACAC	0.123223	0.0727273	0.151042	0.100671	0.159091	0.121351	0.251445	0.114286	0.182865	0.234649	0.25	0.260181	0.248945	0.248444
	269	TP18126	TGCAGCTCCTCGTTCATGGCAAATCGGCGGCCCCCAGGTGTGGGTACCTCGAGGCGATGGACAA	TGCAGCGCCTCGTTCATGGCAAATCGGCGGCCCCCAGGTGTGGGTACCTCGAGGCGATGGACAA	0.346939	0.151515	0.338235	0.222222	0.5	0.311782	0.177215	0.0677966	0.122506	0.408602	0.16	0.192308	0.243243	0.251038
	270	TP15176	TGCAGCATTCGGGCCCTAAAGGATTCATGTGCCATTTGAATTTGCTTTTAGGTGCAGGGAATGG	TGCAGCATTCGGGCCCGAAAGGATTCATGTGCCATTTGAATTTGCTTTTAGGTGCAGGGAATGG	0.968944	1	1	1	0.996454	0.99308	0.335347	1	0.667674	0.25779	0.247148	0.30315	0.233256	0.260336
	271	TP34005	TGCAGTACAAGGTCACCGCTGGCAACAAGAAGGTTGCTTCCCTTGAGATGCGTATTATCGAGCT	TGCAGTACAAGGTCACCGCTGGCAACAAGAAGGTTGCTTCCCTTGAGATGCGTATTACCGAGCT	0.377358	0.310345	0.144928	0.264706	0.0666667	0.232801	0.113208	0.109244	0.111226	0.240741	0.333333	0.1875	0.340426	0.2755
	272	TP26584	TGCAGGTAAGGTCACCGAGGCAGCAGAACTGCTGGGCAGGCCCTTCGAGGTTGGTGGGGTTGTC	TGCAGGCAAGGTCACCGAGGCAGCAGAACTGCTGGGCAGGCCCTTCGAGGTTGGTGGGGTTGTC	0.457831	0.23913	0.32381	0.428571	0.397059	0.36928	0.494505	0.465753	0.480129	0.314286	0.219048	0.265306	0.313725	0.278091
	273	TP9249	TGCAGATTCTGGCGTCGGCGACTCAGAATTCCACCTCGCCAGTTCGGGGATCGACACCTTCAGG	TGCAGATCCTGGCGTCGGCGACTCAGAATTCCACCTCGCCAGTTCGGGGATCGACACCTTCAGG	0.266667	0.108696	0.367347	0.360465	0.588235	0.338282	0.292308	0.226744	0.259526	0.260274	0.37037	0.225	0.333333	0.297244
	274	TP29351	TGCAGTGACTCAACCATCCGCGAGGCGATGACCTTGCGTAGACGGCTCATCTTCTCGGTGGTGC	TGCAGGGACTCAACCATCCGCGAGGCGATGACCTTGCGTAGACGGCTCATCTTCTCGGTGGTGC	0.4	0.142857	0.551724	0.310345	0.555556	0.392096	0.15	0.666667	0.408333	0.21875	0.4375	0.25	0.285714	0.297991
	275	TP10102	TGCAGATGTTGAAAGTGTGCTTGATATAGCTGTTTTAGATGGGCGTATGGAGAAAGACTTGATC	TGCAGATGTTGAAAGTGTGCTTGATATAGCTGTTTTAGATGGACGTATGGAGAAAGACTTGATC	0	0	0	0	0	0	0.357895	0	0.178947	0.330435	0.35	0.287582	0.307692	0.318927
	276	TP15180	TGCAGCATTCGGGCCCTAAAGGATTCATGTGCCATTTTGAATTTGCTTTTAGGTGCAGGGAATG	TGCAGCATTCGGGCCCGAAAGGATTCATGTGCCATTTTGAATTTGCTTTTAGGTGCAGGGAATG	0.977998	1	1	1	0.998681	0.995336	0.472994	0.997041	0.735018	0.310213	0.275176	0.356352	0.349444	0.322796
	277	TP31213	TGCAGGTACTTATGGATTTGGTCCTTCTGGCTGTACTCCTTGTAATTGTGACTCGGTCGGTGCA	TGCAGGTACTTATGGATTTGGTCCTTCAGGCTGTACTCCTTGTAATTGTGACTCGGTCGGTGCA	0.98308	0.99768	0.99827	1	0.997913	0.995389	0.409984	0.998932	0.704458	0.31555	0.309735	0.350943	0.326484	0.325678
	278	TP34121	TGCAGTACATGCACAGGGTTGTGGAGGCATCATTCCTGGTCCCCCTCCCATCATCCAGGTGGTG	TGCAGTACATGCACAGGGTTGTGGAGGCATCATTCCTGGACCCCCTCCCATCATCCAGGTGGTG	0.997106	1	0.999333	1	1	0.999288	0.618656	1	0.809328	0.338129	0.348993	0.313725	0.346591	0.33686
	279	TP3684	TGCAGAATCTCATCGGTCGTGGCGGCATGGCCGATGTCTGGAAGGCCCGCGACCACCGCCTTGG	TGCAGAATCTCATCGGTCGTGGCGGCATGGCCGATGTCTGGAAGGCCCGCGACCACCGCCTCGG	0.45098	0.464286	0.352941	0.300578	0.3	0.373757	0.189189	0.272727	0.230958	0.397849	0.449275	0.216216	0.318182	0.345381
	280	TP10101	TGCAGATGTTGAAAGTGTGCTTGATATAGCTGTTTTAGATGGGCGTATGGAGAAAAGACTTGAT	TGCAGATGTTGAAAGTGTGCTTGATATAGCTGTTTTAGATGGACGTATGGAGAAAAGACTTGAT	0.00388517	0	0	0	0	0.000777034	0.306057	0.00147221	0.153764	0.369066	0.370071	0.357584	0.333832	0.357638
	281	TP15581	TGCAGCCACGGCAGCCTGCTGGTCCTTACGATCCAGGGTGGTCGTCACCTTGAGGCCACCGCCC	TGCAGCCACGGCAGCCTGCTCGTCCTTACGATCCAGGGTGGTCGTCACCTTGAGGCCACCGCCC	0.352941	0.433333	0.356322	0.318841	0.178082	0.327904	0.166667	0.54902	0.357843	0.35514	0.347826	0.465116	0.289474	0.364389
	282	TP24892	TGCAGGAGGATGGGGAGCGACGTCGATGCTTTCCTGCGCGGCGGCGCGGGGACCATCAGCTCGC	TGCAGGAGGATGGGGAGCGACGTCGATGCTTTCCCGCGCGGCGGCGCGGGGACCATCAGCTCGC	0.352941	0.3	0.2	0.193548	0.7	0.349298	0.416667	0.342857	0.379762	0.157895	0.0769231	0.6875	0.6	0.380579
	283	TP3889	TGCAGAATCTTGTCTATATAAACATATTTTGTTTCGTTAAAATACAGAAATAGACCTGATGCCC	TGCAGAATCTTGTCTATATAAACATATTTTGTTTCGTTAAAATACAAAAATAGACCTGATGCCC	0	0	0	0	0	0	0.346154	0	0.173077	0.363636	0.375	0.222222	0.583333	0.386048
	284	TP13237	TGCAGCACGGCGAGACTGCACGACACGATATTCAACATTAGGAAAGATCGCATCATGCCCGAAT	TGCAGCACGGCGAGACCGCACGACACGATATTCAACATTAGGAAAGATCGCATCATGCCCGAAT	0.25	0.357143	0.571429	0.269231	0.346154	0.358791	0.538462	0.352941	0.445701	0.230769	0.6	0.4	0.333333	0.391026
	285	TP3527	TGCAGAATCAGTTTTTTTGGCAGCTGGAATAGGCGGAGGAGACTTTACTTTTGATTGTCTTTTG	TGCAGAATCAGTTTTTTTGGCAGCTGGAATAGGAGGAGGAGACTTTACTTTTGATTGTCTTTTG	0.357994	0.3811	0.378103	0	0.356265	0.294692	0.335589	0	0.167795	0.415973	0.421409	0.429768	0.368906	0.409014
	286	TP3525	TGCAGAATCAGTTTTTTTGGCAGCTGGAATAGGCGGAGGAGACTTTACTTTGATTGTCTTTTGT	TGCAGAATCAGTTTTTTTGGCAGCTGGAATAGGAGGAGGAGACTTTACTTTGATTGTCTTTTGT	0.222222	0.327273	0.457143	0	0.326531	0.266634	0.378378	0	0.189189	0.4	0.553571	0.493151	0.243902	0.422656
	287	TP23177	TGCAGGAAAATAAATGACATGAATAATCTAGGTGAGCTGAGTTTACTGTCTGCACCTGCTAATA	TGCAGGAAAATAAATGACATGAATAATCTAGGTGAGCTGAGTATACTGTCTGCACCTGCTAATA	0.785714	0.727273	0.566667	0.757576	0.705882	0.708622	0.555556	0.708333	0.631944	0.333333	0.461538	0.5	0.4	0.423718
	288	TP10096	TGCAGATGTTGAAAGTGTGCTTGATATAGCTGTTTAGATGGGCGTATGGAGAAAGACTTGATCG	TGCAGATGTTGAAAGTGTGCTTGATATAGCTGTTTAGATGGACGTATGGAGAAAGACTTGATCG	0	0	0	0	0	0	0.166667	0	0.0833333	0.310345	0.24	0.484848	0.692308	0.431875
	289	TP14847	TGCAGCATGATGAGTTTGCACGTGGCAATGTCTTGTCGGGCACCCTCGATATCAGCAGGACTCA	TGCAGCATGATGAGTTTGCACGTGGCAATGTCTTGTCGGGCACCCTCGACATCAGCAGGACTCA	0.42268	0.181818	0.396226	0.232877	0.428571	0.332435	0.434783	0.199095	0.316939	0.380952	0.435484	0.435897	0.488372	0.435176
	290	TP33551	TGCAGTAAGAACACCATGATTTGACGGAAGAGGAGTAGAAGCTGCACTCGGAGTTGGCGGAGTA	TGCAGTAAGAACACCATGATTTGACGGAAGAGGAGTAGAAGCCGCACTCGGAGTTGGCGGAGTA	0.981667	0.998383	1	1	1	0.99601	0.586583	1	0.793292	0.515625	0.47027	0.420708	0.416118	0.45568
	291	TP12801	TGCAGCACCGCGGCGGCGCGCCTGGGGATCACTGGCATCCGCGATATGGAGTTCAGCACTGACG	TGCAGCACCGCGGCGGCGCGCCTGGGAATCACTGGCATCCGCGATATGGAGTTCAGCACTGACG	0.0909091	0.625	0.245283	0.345455	0.2	0.301329	0.204545	0.509091	0.356818	0.25	0.433333	0.916667	0.272727	0.468182
	292	TP15179	TGCAGCATTCGGGCCCTAAAGGATTCATGTGCCATTTTGAATTTGCTTTAGGTGCAGGGAATGG	TGCAGCATTCGGGCCCGAAAGGATTCATGTGCCATTTTGAATTTGCTTTAGGTGCAGGGAATGG	0.980392	1	1	1	1	0.996078	0.517241	1	0.758621	0.545455	0.580645	0.4	0.384615	0.477679
	293	TP21973	TGCAGCTGTAGATCGTGCAAAGGGTTCTGGAGGTTCAGACTCGTTCAGACGCAAAATTAAGTCG	TGCAGCTGTAGATCGTGCAAAGGGTTCTGGAGGTTCAGACTCGTTCAGACGCAAAATTAAGTCA	0.98481	0.995443	0.998585	0.998486	0.999201	0.995305	0.491313	1	0.745657	0.487606	0.460133	0.44971	0.517996	0.478861
	294	TP3871	TGCAGAATCTTGTCTATATAAACATATTTGTTTCGTTAAAAATACAGAAATAGACCTGATGCCC	TGCAGAATCTTGTCTATATAAACATATTTGTTTCGTTAAAAATACAAAAATAGACCTGATGCCC	0	0	0	0	0	0	0.37037	0	0.185185	0.473684	0.571429	0.25	0.625	0.480028
	295	TP37660	TGCAGTGGGACAAAGAAGACTGTGCCTGGATGGGGTTGGTGAAGTTTGATCTGCTTGGGTTGGG	TGCAGTGGGACAAAGAAGACTGTGCCTGGATGGGGTTGGTGAAGTTCGATCTGCTTGGGTTGGG	0.3	0.46	0.225352	0.359281	0.240741	0.317075	0.422018	0.328302	0.37516	0.327869	0.506173	0.571429	0.538462	0.485983
	296	TP31452	TGCAGGTCACCAGCGACAATCCAAAGCGCAAGCGAATGTTCGTCACTTCCATTGGAGACGTTGG	TGCAGGTCACCAGCGACAATCCAAAGCGCAAGCGAACGTTCGTCACTTCCATTGGAGACGTTGG	0.964286	1	1	1	1	0.992857	0.625	0.972973	0.798986	0.478261	0.447059	0.566667	0.5	0.497997
	297	TP33547	TGCAGTAAGAACACCATGATTGACGGAAGAGGAGTAGAAGCTGCACTCGGAGTTGGCGGAGTAG	TGCAGTAAGAACACCATGATTGACGGAAGAGGAGTAGAAGCCGCACTCGGAGTTGGCGGAGTAG	1	1	1	1	1	1	0.578947	1	0.789474	0.5	0.45	0.625	0.518519	0.52338
	298	TP3875	TGCAGAATCTTGTCTATATAAACATATTTTGTTTCGTTAAAAATAACAGAAATAGACCTGATGC	TGCAGAATCTTGTCTATATAAACATATTTTGTTTCGTTAAAAATAACAAAAATAGACCTGATGC	0	0	0	0	0	0	0.270833	0	0.135417	0.552632	0.727273	0.666667	0.25	0.549143
	299	TP17264	TGCAGCGACGCTGGCTGCTGATGGAAAGGTCCCACAGGCTCTCTTTGGATCGACGGTTCTGATT	TGCAGCGACGCTGGCTGCTGATGGAAAGGTCCCACAGGCTCTCTTGGGATCGACGGTTCTGATT	0.492754	0.222222	0.818182	0.560811	0.787234	0.576241	0.708333	0.595092	0.651713	0.505882	0.492308	0.558824	0.647059	0.551018
	300	TP37906	TGCAGTGTGAAACGCATGTGGTTCCGTGCCCCTATGCTTTAAAAAATGTGGAATAAATCAAAAG	TGCAGTGTGAAACGCATGTGGTTCCGTGCCCCTATGCTTAAAAAAATGTGGAATAAATCAAAAG	0.384615	0.636364	0.642857	0.636364	0.692308	0.598501	0.533333	0.777778	0.655556	0.578947	0.375	0.833333	0.454545	0.560457
	301	TP23051	TGCAGGAAAAATAAATGACATGAATAATCTAGGTGAGCTGAGTTTACTGTCTGCACCTGCTAAT	TGCAGGAAAAATAAATGACATGAATAATCTAGGTGAGCTGAGTATACTGTCTGCACCTGCTAAT	0.771429	0.833333	0.482759	0.803279	0.727273	0.723614	0.57971	0.703125	0.641418	0.675	0.44898	0.666667	0.470588	0.565309
	302	TP11872	TGCAGCAAGTCGTTGACGATCTAGTTGTGTTGTTGTCAAGCTTCAACAGGCTGTGGCACTTGAT	TGCAGCAAGTCGTTGACGATCTAGTTGTGTTGTTGTCAAGCTTCAACAGGCTGTGGCACGTGAT	0	0	0	0	0	0	0.404762	0	0.202381	0.554455	0.522222	0.627119	0.588235	0.573008
	303	TP2082	TGCAGAACCATCTCCCAGAAGTCGCCGACAGTCTGTGGAAGCGGGCCTGCGTACAAATGTACCG	TGCAGAACCATCTCCCAGAAGTCGCCGACAGTCTGTGGAAGCGGCCCTGCGTACAAATGTACCG	0.678571	0.45	0.555556	0.542373	0.507692	0.546838	0.428571	0.479452	0.454012	0.692308	0.5	0.5	0.722222	0.603632
	304	TP13764	TGCAGCAGCAGAAATACTTGCTGGGAAGTTTAATTGAGCAGCAGCCATTGTGGGTATGTTGGCC	TGCAGCAGCAGAAATACTTGCTGGGAAATTTAATTGAGCAGCAGCCATTGTGGGTATGTTGGCC	0	0	0	0	0	0	0.333333	0	0.166667	0.607143	0.684211	0.585366	0.588235	0.616239
	305	TP33789	TGCAGTAATGGGTGCCCAGGCTCTTTAGCCTGCTCAAAACTTCTTTATCCAGAAACTGAGGAAT	TGCAGTAATGGGTGCCCAGGCTCTTTAGCCTGCTCAAAACTTCTCTATCCAGAAACTGAGGAAT	0.536842	0.527027	0.494624	0.461538	0.402062	0.484419	0.736842	0.391304	0.564073	0.56	0.644444	0.594595	0.71	0.62726
	306	TP25595	TGCAGGATGATGGTACGGACCTCGACCCAGGTGCCCTTCGGAATGGGGCTGTCCGCTAGCGGGG	TGCAGGATGATAGTACGGACCTCGACCCAGGTGCCCTTCGGAATGGGGCTGTCCGCTAGCGGGG	0.62	0.5	0.508929	0.637681	0.580882	0.569498	0.555556	0.644172	0.599864	0.571429	0.794118	0.866667	0.288889	0.630275
	307	TP33800	TGCAGTAATGGGTGCCCCAGGCTCTTTAGCCTGCTCAAAACTTCTTTATCCAGAAAACTGAGGA	TGCAGTAATGGGTGCCCCAGGCTCTTTAGCCTGCTCAAAACTTCTCTATCCAGAAAACTGAGGA	0.57265	0.533333	0.428571	0.429577	0.37	0.466826	0.675325	0.531646	0.603485	0.75	0.572222	0.493506	0.72	0.633932
	308	TP20791	TGCAGCTCGACGGCTCGCGCGCCGAACTTCCCGAGGTCGGTGCCGACATCCACGCTGGTGGGCG	TGCAGCTCGACGGCTCCCGCGCCGAACTTCCCGAGGTCGGTGCCGACATCCACGCTGGTGGGCG	0.586207	0.62069	0.831325	0.673077	0.571429	0.656545	0.444444	0.539007	0.491726	0.638298	0.717949	0.714286	0.521739	0.648068
	309	TP34118	TGCAGTACATGCACAGGGTTGTGGAGGCATCATTCCTGGTCCCCCCTCCCATCATCCAGGTGGT	TGCAGTACATGCACAGGGTTGTGGAGGCATCATTCCTGGACCCCCCTCCCATCATCCAGGTGGT	1	1	1	1	1	1	0.826087	1	0.913043	0.625	0.714286	0.6	0.666667	0.651488
	310	TP25636	TGCAGGATGGCGAGCGCAGCTATCTGCTGTTCGGCATGGCCCTGATCCCGCTGGCCTTCATTTT	TGCAGGATGGCGAGCGCAGCTATCTGCTGTTCGGCATGGCCCTGATCCCGCTGGCCTTCATTTC	0.745455	0.707692	0.660714	0.849057	0.724138	0.737411	0.555556	0.680556	0.618056	0.595238	0.693878	0.703704	0.625	0.654455
	311	TP37998	TGCAGTGTTCGTCTGGGCCAAGCGTGAGCTGCGGGCCAAACGGATTTTCAAACCCTACGAGATC	TGCAGTGTTCGTCTGGGCCAAGCGTGAGCAGCGGGCCAAACGGATTTTCAAACCCTACGAGATC	0.757576	0.7	0.731707	0.77	0.844156	0.760688	0.690476	0.547297	0.618887	0.8	0.603774	0.615385	0.705882	0.68126
	312	TP33810	TGCAGTAATGGGTGCCCCAGGCTCTTTAGCCTGCTCAAACTTCTTTATCCAGAAACTGAGGAAT	TGCAGTAATGGGTGCCCCAGGCTCTTTAGCCTGCTCAAACTTCTCTATCCAGAAACTGAGGAAT	0.469055	0.51751	0.444089	0.377907	0.409736	0.44366	0.709184	0.490566	0.599875	0.716667	0.678571	0.628205	0.766304	0.697437
	313	TP34114	TGCAGTACATGCACAGGGTTGTGGAGCATCATTCCTGGTCCCCCTCCCATCATTCCAGGTGGTG	TGCAGTACATGCACAGGGTTGTGGAGCATCATTCCTGGACCCCCTCCCATCATTCCAGGTGGTG	1	1	1	1	1	1	0.818182	1	0.909091	0.583333	0.8	0.809524	0.6	0.698214
	314	TP3878	TGCAGAATCTTGTCTATATAAACATATTTTGTTTCGTTAAAAATACAGAAAATAGACCTGATGC	TGCAGAATCTTGTCTATATAAACATATTTTGTTTCGTTAAAAATACAAAAAATAGACCTGATGC	0.0160772	0	0	0.004329	0	0.00408123	0.557559	0	0.278779	0.607211	0.795417	0.670114	0.724382	0.699281
	315	TP40343	TGCAGTTTTCAGCCATCCATTGTCGTCTACTTGAGCATTCACCCGTGAATGCCAATATTTACAA	TGCAGTTTTCAGCCATCCATTGTCGTCTACTTGAGCATTCACCCCTGAATGCCAATATTTACAA	0.692308	0.75	0.757576	0.785714	0.576923	0.712504	0.578947	0.761905	0.670426	0.785714	0.75	0.666667	0.6	0.700595
	316	TP4871	TGCAGACAAACCATTCGCATGTTTCTGCAAGAATCGAGATTATTGCAATAAAAATAGTGTTGCT	TGCAGACAAACCATTCGCATGTTTCTGCAAAAATCGAGATTATTGCAATAAAAATAGTGTTGCT	0.0356394	0.00415225	0	0	0	0.00795833	0.67559	0.0243902	0.34999	0.711671	0.702136	0.706903	0.698576	0.704822
	317	TP34123	TGCAGTACATGCACAGGGTTGTGGAGGCATCATTCCTGGTCCCCCTCCCATCATTCCAGGTGGT	TGCAGTACATGCACAGGGTTGTGGAGGCATCATTCCTGGACCCCCTCCCATCATTCCAGGTGGT	0.998589	1	0.999727	1	1	0.999663	0.808944	0.998832	0.903888	0.714905	0.739659	0.706316	0.708044	0.717231
	318	TP33691	TGCAGTAAGGCTTGAAGGGTCGTGGCGTCTGGCAATGCTAGGACGCGTCAGATCGTGCAGCCGA	TGCAGTAAGGCTTGAAGGGTCGTGGCGTCGGGCAATGCTAGGACGCGTCAGATCGTGCAGCCGA	0.869565	0.527778	0.637168	0.751825	0.544304	0.666128	0.592593	0.695652	0.644122	0.719101	0.737705	0.875	0.571429	0.725809
	319	TP39242	TGCAGTTGATTGAACTGGTGGTGTATGCATTTTTCCCGCGGCAACCGAATTATAAGGAATCCCT	TGCAGTTGATTGAACTGGTGGTGTATGCATTTTCCCCGCGGCAACCGAATTATAAGGAATCCCT	1	1	1	1	1	1	0.968085	0.997676	0.982881	0.8	0.714286	0.705882	0.7	0.730042
	320	TP19362	TGCAGCGTACAGGGCAGGGCGAATATTGTCGCTCATCCCGCCATCGACGGAGACGTACATTCGC	TGCAGCGTACAGGGCAGGGCGAATATTATCGCTCATCCCGCCATCGACGGAGACGTACATTCGC	0.789474	0.578947	0.794393	0.546099	0.771429	0.696068	0.78481	0.607735	0.696272	0.717172	0.682927	0.688889	0.866667	0.738914
	321	TP4854	TGCAGACAAACCATTCGCATGTTCTGCAAGAATCGAGATTATTGCAATAAAAATAGTGTTGCTG	TGCAGACAAACCATTCGCATGTTCTGCAAAAATCGAGATTATTGCAATAAAAATAGTGTTGCTG	0	0	0	0	0	0	0.846154	0	0.423077	0.666667	0.833333	0.769231	0.740741	0.752493
	322	TP15984	TGCAGCCCGATCTGCTTTCGAAGGTCTATGAGGTGAACGTCGAACGGATCACCCACAACGGCCA	TGCAGCCCGATCTGCTCTCGAAGGTCTATGAGGTGAACGTCGAACGGATCACCCACAACGGCCA	0.748031	0.970588	0.826316	0.756198	0.739437	0.808114	0.869863	0.738739	0.804301	0.760274	0.746154	0.654545	0.855072	0.754011
	323	TP4307	TGCAGAATTCAAGCAATTGCTTGTTACGTCACTCAGGGTAGCCTGGGAATCAGCAGCAGAAGCC	TGCAGAATTCAAGCAATTGCTTGTTACCTCACTCAGGGTAGCCTGGGAATCAGCAGCAGAAGCC	0.674797	0	1	1	1	0.734959	0.753264	0.857143	0.805203	0.743358	0.75714	0.758392	0.765017	0.755977
	324	TP32349	TGCAGGTGGTCGTCGAAGCTGAGATGACGATCGGCGATCACCGCTTCGTTCATCGCAAGTGCTT	TGCAGGTGGTCATCGAAGCTGAGATGACGATCGGCGATCACCGCTTCGTTCATCGCAAGTGCTT	0.852941	0.714286	0.962264	0.878049	0.833333	0.848175	0.809524	0.791667	0.800595	0.822222	0.555556	0.825	0.84	0.760694
	325	TP37610	TGCAGTGGCCATGGACAACTCCCTGAGTCAGTGGTGGAGACGCGGATCGTGCGTCAGGCGGGCA	TGCAGTGGCCATGGACAACTCCCTGAGTCAGTGGTGGAGACGCGGATCATGCGTCAGGCGGGCA	1	1	0.909091	0.929577	0.814815	0.930697	0.909091	0.837209	0.87315	0.625	1	1	0.428571	0.763393
	326	TP29726	TGCAGGGCCTCCATCGCGCCATGGGTGAGCACCAGCCGATCCACCGTGTGTGCAGCCCCAGCCG	TGCAGGGCCTCCATCGCGCCATGGGTGAGCACCAGCCGATCCACCGTGTGTGCAGCCCCAGCCC	0.892857	0.875	0.875	0.892857	0.923077	0.891758	0.875	0.75	0.8125	0.714286	0.860465	0.76	0.826087	0.790209
	327	TP6018	TGCAGACGCTTGGTTGCCCAGTCCTTGTAAGACATGTGCTTGCGATCCTTAACCGAGGAGGCAG	TGCAGACGCTTGGTCGCCCAGTCCTTGTAAGACATGTGCTTGCGATCCTTAACCGAGGAGGCAG	0.932203	0.854839	0.881356	0.753012	0.936709	0.871624	0.891667	0.66875	0.780208	0.857143	0.879518	0.888889	0.607843	0.808348
	328	TP15660	TGCAGCCAGCTAGTCCAAAACGCCAAGTTTCCGTTAAGTATTTCCAAATTTAGAAGAACCATTC	TGCAGCCAGCTAGTCCAAAACGCCAAGTTCCCGTTAAGTATTTCCAAATTTAGAAGAACCATTC	0.8	0.909091	1	1	1	0.941818	0.875	0.75	0.8125	0.7	0.857143	0.916667	0.785714	0.814881
	329	TP2150	TGCAGAACCGATCCCGCTGTTTGATGCCGAGGAAATTGCGGAGCTTGACGAGGAGAGCATTACA	TGCAGAACCGATCCCGCTGTTTGATGCCGAGGAAATTGCAGAGCTTGACGAGGAGAGCATTACA	0.955556	1	1	0.897436	0.886792	0.947957	0.961538	0.861702	0.91162	0.859375	0.76	1	0.666667	0.82151
	330	TP15585	TGCAGCCACGTAATATCCGTGACGGCGGGCGGCCGACGTCATAGCGGCCACGTAGGCAGCACGG	TGCAGCCACGTAATATCCGTGACCGCGGGCGGCCGACGTCATAGCGGCCACGTAGGCAGCACGG	0.588235	0.631579	0.690476	0.548387	0.882353	0.668206	0.7	0.622951	0.661475	0.75	0.875	0.818182	0.846154	0.822334
	331	TP23915	TGCAGGAATGGATGGATCGACGTGGTCGTCTGCTCGCCAGTTGAGAAGAAGAACGGAATAGCCG	TGCAGGAATGGATGGATCGACGTGGTCGTCGGCTCGCCAGTTGAGAAGAAGAACGGAATAGCCG	0.833333	0.888889	0.966667	0.875	1	0.912778	0.885714	0.840909	0.863312	0.916667	0.85	0.727273	0.8	0.823485
	332	TP12683	TGCAGTACCACAGGCTCAGCGCTCCAACGAGGAAAACCGCGCAATTGGTCTAGGCGTCATGGGT	TGCAGCACCACAGGCTCAGCGCTCCAACGAGGAAAACCGCGCAATTGGTCTAGGCGTCATGGGT	0.770492	0.5	0.795918	0.701754	0.752941	0.704221	0.794521	0.786325	0.790423	0.858586	0.636364	0.807692	1	0.82566
	333	TP33822	TGCAGTAATGGTGCCCCAGGCTCTTTAGCCTGCTCAAAACTTCTTTATCCAGAAACTGAGGAAT	TGCAGTAATGGTGCCCCAGGCTCTTTAGCCTGCTCAAAACTTCTCTATCCAGAAACTGAGGAAT	0.3	0.416667	0.5	0.297297	0.393939	0.381581	0.857143	0.357143	0.607143	0.866667	0.916667	0.766667	0.777778	0.831944
	334	TP27331	TGCAGGCCGACCGCAGTGGAGGACAGCGCCAGCGCAATGCCGACGATCAACGCGCTCTTCCATT	TGCAGGCCGACCGCAGTGGAGGACAGCGCCAGCGCAATGCCGACGATCAACGCGCTCTTCCATG	0.82	0.858974	0.640625	0.885714	0.929825	0.827028	0.862069	0.882979	0.872524	0.854839	0.793103	0.865385	0.830189	0.835879
	335	TP20154	TGCAGCTACTTCCCTGCACAACGTGTTCCATGCCTATTTTCATCTGCATAATCATATCTCGGCA	TGCAGCTACTCCCCTGCACAACGTGTTCCATGCCTATTTTCATCTGCATAATCATATCTCGGCA	0.8	1	1	0.5	0.857143	0.831429	0.909091	0.428571	0.668831	0.6	0.888889	0.857143	1	0.836508
	336	TP34117	TGCAGTACATGCACAGGGTTGTGGAGGCATCATTCCGTGTCCCCCTCCCATCATTCCAGGTGGT	TGCAGTACATGCACAGGGTTGTGGAGGCATCATTCCGTGACCCCCTCCCATCATTCCAGGTGGT	1	1	1	1	1	1	0.846154	1	0.923077	0.857143	0.8	1	0.7	0.839286
	337	TP23803	TGCAGGAATATTAGCATTAAGTCATCTAGGACTAATAATTGGTGTTGTTTAATCTTCTCGACTT	TGCAGGAATATTAGCATTAAGTCATCTAGGACTAATAATTGGTGATGTTTAATCTTCTCGACTT	1	1	1	1	1	1	0.708333	1	0.854167	0.803571	0.923077	0.775862	0.857143	0.839913
	338	TP5978	TGCAGACGCGATCTGCGCGCTAGCTCGCGACTCTCACGACGTCTTGAATGCCTGGGCCGACGGT	TGCAGACGCGATCTGCGCGCTAGCTCGCGACTCTCACGACGTCTTGAATGCCTGGGCCGACGGC	0.846154	0.888889	0.921429	0.847222	0.830986	0.866936	0.833333	0.906077	0.869705	0.862857	0.875	0.795918	0.827586	0.84034
	339	TP34119	TGCAGTACATGCACAGGGTTGTGGAGGCATCATTCCTGGTCCCCCCTCCCATCATTCCAGGTGG	TGCAGTACATGCACAGGGTTGTGGAGGCATCATTCCTGGACCCCCCTCCCATCATTCCAGGTGG	1	1	0.997214	1	1	0.999443	0.903061	1	0.951531	0.87037	0.853002	0.827586	0.845161	0.84903
	340	TP20814	TGCAGCTCGCCGCCGAGAACGGCAAGCCGCTGTTCCTGCACCAGCGCGATGCGCACGCCGATTT	TGCAGCTCGCCGCCGAGAACGGCAAGCCGCTGTTCCTGCACCAGCGCGATGCGCACGCCGATTC	0.896552	1	0.882353	0.913043	1	0.93839	1	0.9	0.95	0.820513	0.774194	0.852941	0.95	0.849412
	341	TP6376	TGCAGACTTCGTCGGCCATCGCGGCCCGCGAGGAACTCAATTCCTGGCGCCGCAACTACTGGAC	TGCAGACTTCATCGGCCATCGCGGCCCGCGAGGAACTCAATTCCTGGCGCCGCAACTACTGGAC	0.921053	0.785714	0.790476	0.810345	0.95082	0.851682	0.956044	0.836158	0.896101	0.918919	0.850467	0.903226	0.72973	0.850585
	342	TP11520	TGCAGCAAATGGTGGGACGGGTTATTAGCCCGTTTACTATCGCGGGGAAGAAGGCAGTATTCGC	TGCAGCAAATGGTGGGACGGATTATTAGCCCGTTTACTATCGCGGGGAAGAAGGCAGTATTCGC	0.793103	0.833333	0.732558	0.682353	0.880435	0.784357	0.791667	0.829146	0.810406	0.851562	0.795699	0.866667	0.888889	0.850704
	343	TP24861	TGCAGGAGGACCCATTAGCACGTCCATTAAAATACACATAAATGTGTAAACCTCATTAATAGGC	TGCAGGAGGACCCATTAGCACGTCCATTAAAATAAACATAAATGTGTAAACCTCATTAATAGGC	1	1	1	1	1	1	0.948718	1	0.974359	0.879699	0.8	0.853659	0.895238	0.857149
	344	TP27262	TGCAGGCCCGCGCTCGCGCCGCCTGCTCTACCTGCCCTCTTTTTGAACAGTGCTTGGAGAACGC	TGCAGGCCCGCGCTCGCGCAGCCTGCTCTACCTGCCCTCTTTTTGAACAGTGCTTGGAGAACGC	0.917647	0.857143	0.977273	0.921739	0.910448	0.91685	0.911765	0.837563	0.874664	0.818841	0.964912	0.826087	0.822222	0.858016
	345	TP12742	TGCAGCACCCACCACAGACTGGCGAACGCCAGGTAGGCCGCATACGGGATGCCAACCCGCCCCT	TGCAGCACCCACCACAGACTGGCGAACGCCAGGTAGGCCGCATACGGGATGCCAACCCGCCCCC	0.923077	0.869565	0.75	0.909091	0.888889	0.868124	0.692308	0.909091	0.800699	0.75	0.914286	0.894737	0.88	0.859756
	346	TP30728	TGCAGGGTTTCGCCGACATCTACGACATGGCTAACGGGGAGGGCTTCTATGCGGCGATGCCGAA	TGCAGGGTTTCGCCGACATCTACGACATGACTAACGGGGAGGGCTTCTATGCGGCGATGCCGAA	0.901235	0.526316	0.940299	0.849057	0.901961	0.823773	0.971014	0.87013	0.920572	0.929825	0.763158	0.882353	0.888889	0.866056
	347	TP29772	TGCAGGGCGACCGCTCCACTGGTGGCACTAAGCCTGCGACCCTCGAGACTGGTCGTGAGATCCA	TGCAGGGCGACCGCTCCACTGGTGGCACTAAGTCTGCGACCCTCGAGACTGGTCGTGAGATCCA	0.765957	1	0.78125	0.865854	0.72973	0.828558	0.847826	0.839286	0.843556	0.809524	0.941176	1	0.714286	0.866246
	348	TP7681	TGCAGAGGCCCAGGTTGCCGCCGTCATACTGGCCAAGCCCGACTGGACACTCGCTGCTTCAACG	TGCAGAGGCCCAGGTTGCCGCCGTCATACTGGCCAAGCCCGACTGGACACTAGCTGCTTCAACG	1	0.944444	1	0.952381	0.955556	0.970476	0.821429	0.928571	0.875	0.828571	0.727273	1	0.923077	0.86973
	349	TP17455	TGCAGCGATCATCCTAGCCATCCTGGGGTCGTTGTGTATCACACGAGTGAGGAGGGTGAAGTGA	TGCAGCGATCATCCTAGCCATCCTGGGGTCGTTGTGTATCACACGAGTGAGAAGGGTGAAGTGA	0.985507	1	0.960396	0.870229	0.905405	0.944308	0.954545	0.93956	0.947053	0.946429	0.842697	0.9375	0.792453	0.87977
	350	TP31698	TGCAGGTCGGCACGCTCGTCCAGCGTCAGCGGCAGCGAGCGGCCGAGGTTGTTGCTGGTGATGT	TGCAGGTCGGCACGCTCGTCCAGCGTCAGCGGCAGCGAGCGGCCGAGGTTGTTGCTGGTGATGG	0.883333	0.863636	0.84	0.916667	0.944444	0.889616	0.923077	0.851064	0.88707	0.891304	0.882353	0.825397	0.923077	0.880533
	351	TP37733	TGCAGTGGTCGGATCTGGCCCCGCAGGACTGGCAACCGCCCAGCAGCTCACCCGTGCTGGGCAT	TGCAGTGGTCGGATCTGGCCCCGCAGGACTGGCAACCGCCCAGCAGCTCACCCGTGCGGGGCAT	0.947368	1	1	0.962963	0.916667	0.9654	0.934783	0.848485	0.891634	1	0.869565	0.842105	0.833333	0.886251
	352	TP27553	TGCAGGCCTGTGAAGGAGCGATTTTGCTCGTCGACGCGGCTCAGGGCATCGAAGCCCAGACGTT	TGCAGGCCTGTGAAGGAGCGATTTTGCTCGTCGACGCGGCCCAGGGCATCGAAGCCCAGACGTT	0.909091	1	0.964286	0.926829	0.955882	0.951218	0.977011	0.860577	0.918794	0.892562	0.888889	0.872727	0.894737	0.887229
	353	TP5742	TGCAGACCTTCTACGACGGCCGCGTGCGTGCCGAGTGCGGCGTCGGCCGCCAGGTCGCGCAGTT	TGCAGACCTTCTACGACGGCCGCGTGCGTGCCGAGTGCGGCGTCGGCCGCCAGGTCGCGCAGCT	0.96	0.926471	0.896552	0.882353	0.947368	0.922549	0.956522	0.928571	0.942547	0.884615	0.9	0.886364	0.903226	0.893551
	354	TP38928	TGCAGTTCGCACAATTATCGCAGTTTGCTGCGTTCTTCATCGATCCACGAGCCGAGTGATCCAC	TGCAGTTCGCACAAATATCGCAGTTTGCTGCGTTCTTCATCGATCCACGAGCCGAGTGATCCAC	0.777778	0.714286	0.777778	0.7	1	0.793968	0.925926	0.6	0.762963	0.87234	0.870968	0.94	0.895833	0.894785
	355	TP35874	TGCAGTCCAGTGCGGCGATGCACATCGATACCCACGGTCAGCGCCTGGGCAACACCGAGGCGGG	TGCAGTCCAGTGCGGCGATGCACATCGATACCCACGGTCAGCGCCTGGGCAACACCGAGGCGGC	1	0.9	0.809524	0.9375	0.875	0.904405	0.875	0.952381	0.91369	1	0.869565	0.916667	0.8	0.896558
	356	TP23118	TGCAGGAAAAGCACGTCAGCCTGTCGGCGACCCCGACCGCGCGCGACTGGCTGGCCCACCATGG	TGCAGGAAAAGCACGTCAGCCTGTCGGCGACCCCGACCGCGCGCGACTGGCTGGCCCACCATGC	0.854545	0.884615	0.954545	0.911765	0.625	0.846094	0.9	0.861538	0.880769	0.833333	0.880597	0.916667	0.964286	0.898721
	357	TP24382	TGCAGGAGGGCTCGTGAACGATGACCAAGATCCGCGTCATGGGGAAACACTACGAGCTTTCTGT	TGCAGGACGGCTCGTGAACGATGACCAAGATCCGCGTCATGGGGAAACACTACGAGCTTTCTGT	0.870968	1	0.969697	0.929825	0.95122	0.944342	0.942857	0.972727	0.957792	0.865385	1	1	0.733333	0.899679
	358	TP13874	TGCAGCAGCCTTCGCAGTCCCGACAAGCCCATCACTCCCCCCAAGGAATCGAGACAGACTACCC	TGCAGCAGCCTTCGCAGTCCCGACAAGCCCATCACTCCCCCCAAGGAATCGAGACAGACTAACC	0.875	0.955556	0.975	0.955556	0.913043	0.934831	0.962963	0.888889	0.925926	0.942857	0.943662	0.875	0.84	0.90038
	359	TP37637	TGCAGTGGCTGGCCAAGAGCCCCTTGCACACCAATGAGGCTCAACTTACCCACCTCATGCAGAA	TGCAGTGGCTGGCCAAGAGCCCCCTGCACACCAATGAGGCTCAACTTACCCACCTCATGCAGAA	0.9375	1	1	0.97561	1	0.982622	0.956522	0.981481	0.969002	1	0.935484	1	0.666667	0.900538
	360	TP25057	TGCAGGAGGTGAAATCACGCTACAGCTGAAGAACAGCCAGCGCTGAGGTATGCATCATTTTATT	TGCAGGAGGTGAAATCACGCTACAGCTGAAGAACAGCCAGCGCTGAAGTATGCATCATTTTATT	1	1	1	1	1	1	0.899836	1	0.949918	0.909639	0.931877	0.897407	0.880857	0.904945
	361	TP14311	TGCAGCAGGGTGAAATCGCACTGGTGCGCAAGGCGCTCAACGAACGCGAAACGCTGCGCCAGCT	TGCAGCAGGGTGAAATCGCACTGGTGCGCAAGGCGCTCAACGAACGCGAAACGCTGCGCCAGCC	0.95	0.909091	0.918919	0.909091	0.952381	0.927896	0.945946	0.90566	0.925803	0.909091	0.911111	0.969697	0.878788	0.917172
	362	TP16156	TGCAGCCGACGATGCAGGGTGCTGGCGGGGACGTCGAGGGTACGGGCAAGTGAGGTGGCGCTGG	TGCAGCCGACGATGCAGGGTGCTGGCGGGGACGTCGAGGGTACGGGCAAGTGAGGTGACGCTGG	1	0.8	0.942308	0.87931	0.93617	0.911558	0.901961	0.905405	0.903683	0.809524	0.861111	1	1	0.917659
	363	TP36813	TGCAGTGACAGCCAAAGCGATACCGCAGGCGAGGACGGCGATGAAGATGATGGTCACCACCTCG	TGCAGTGACAGCCAAAGCGATACCGCAGGCGAGGACGGCGATAAAGATGATGGTCACCACCTCG	1	1	0.934211	0.927835	0.92	0.956409	0.924051	0.944056	0.934053	0.981818	0.892857	0.8	1	0.918669
	364	TP5493	TGCAGACCAACAAGGCGCGCGACGTGGCGCGCTTTGCCAGTGAGTTCCAGGCGCTGGACAGCCT	TGCAGACCAACAAGGCGCGCGACGTGGCGCGCTTTGCCAGTGAGTTCCAGGCGCTGGACAGCCC	1	0.907407	0.916667	0.875	0.92	0.923815	0.896552	0.926829	0.91169	0.898305	0.948718	0.928571	0.903226	0.919705
	365	TP28491	TGCAGGCGCTGATTGACCAGCGTTCGTTGATCAACGCCCATCTGGGTGGCCGCGACCAGTCCTT	TGCAGGCGCTGATTGACCAGCGTTCGTTGATCAACGCCCATCTGGGTGGCCGCGACCAGTCCCT	0.912281	0.988506	0.921053	0.972222	0.955556	0.949923	0.979592	0.927152	0.953372	0.927711	0.898551	0.871795	0.982143	0.92005
	366	TP22629	TGCAGCTTGTCCATCAGCTGCTCGCGCTCTTCCGAATGCTCGCTTTCGACGACTGCACGACGGG	TGCAGCTTGTCCATCAGCTGCTCGCGCTCTTCCGAATGCTCGCTTTCGACGACTGCACGACGGA	0.958333	0.929577	0.947368	0.942857	1	0.955627	0.944444	0.940171	0.942308	0.985075	0.913978	0.873684	0.92	0.923184
	367	TP1146	TGCAGAAAGGACTGGAGTCCTACCTGCCACGCAAGGAGGTCAACCTCGACACGCTGCGCGGAAT	TGCAGAAAGGACTGGAGTCCTACCTGCAACGCAAGGAGGTCAACCTCGACACGCTGCGCGGAAT	0.962264	0.888889	0.902439	0.852941	0.928571	0.907021	0.902439	0.702479	0.802459	0.935484	0.933333	1	0.825	0.923454
	368	TP14314	TGCAGCAGGGTGGAACTCACCCTGCGTCCCTTCCAGATTCTGACACTGAGAGTGAGCCAGCGAT	TGCAGCAGGGTGGAACTCACCCTGCGTCCCTTCCAGATTCTGACACTGAGAGCGAGCCAGCGAT	0.86747	0.886364	0.989796	0.94958	0.837607	0.906163	0.961832	0.939891	0.950861	0.936782	0.948454	0.903226	0.918367	0.926707
	369	TP21822	TGCAGCTGGGCATCGAACTGGTCCGCTTCGACATGAGCGAGTACATGGAGTCGCATTCGATCAG	TGCAGCTGGGCATCGAACTGGTCCGCTTCGACATGAGCGAGTACATGGAGTCGCATTCGATCAC	1	1	1	1	1	1	0.833333	0.909091	0.871212	1	0.888889	0.818182	1	0.926768
	370	TP38596	TGCAGTTCAACACCGAGTTGACCTTTAATCCGTCAACACCAAACTTCGCGACGCTGCCGACCGT	TGCAGTTCAACACCGAGTGGACCTTTAATCCGTCAACACCAAACTTCGCGACGCTGCCGACCGT	1	0.827586	1	0.95	0.967742	0.949066	0.857143	0.927711	0.892427	0.973333	0.881356	0.853659	1	0.927087
	371	TP33812	TGCAGTAATGGGTGCCCCAGGCTCTTTAGCCTGCTCAAACTTCTTATCCAGAAACTGAGGAATC	TGCAGTAATGGGTGCCCCAGGCTCTTTAGCCTGCTCAAACTTCTTATCCAGAAACTGAGGAATA	0.8	0.869565	1	1	0.962963	0.926506	0.863636	0.933333	0.898485	1	0.851852	0.897436	0.96	0.927322
	372	TP19029	TGCAGCGGCAAAGGTGCGCGCCCCTGTGCCCTTAACTCGGGCGACAGACCTCCTCGTTCAAATG	TGCAGCGGCAAAGGTGCGCGCCCCTGTGCCCTTAACTCGGGCGACAGACCTCCTCGTTCAAATC	0.916667	1	1	1	1	0.983333	1	0.910714	0.955357	0.956522	0.866667	1	0.888889	0.928019
	373	TP22108	TGCAGCTGTTCGCGCAGGTCCTCGGCGGTGCCAAGTCCTCGCGCCTGGACCAGCGCCTGCTGCA	TGCAGCTGTTCGCGCAGGTCCTCGGCGGTGCCAAGTCCTCGCGCCTGGACCAGCGCCTGCTGAA	1	0.956522	0.95	1	1	0.981304	1	0.958333	0.979167	1	0.945946	0.909091	0.857143	0.928045
	374	TP11405	TGCAGCTAATCCTCCTGACACCCTGTGTCTCATCTTGGTCCATCCAGGCGGGGTCAAAGGTAAA	TGCAGCAAATCCTCCTGACACCCTGTGTCTCATCTTGGTCCATCCAGGCGGGGTCAAAGGTAAA	0.972973	0.954545	0.981651	0.954248	0.914634	0.95561	0.972727	0.917582	0.945155	1	0.966102	0.885246	0.861111	0.928115
	375	TP17271	TGCAGCGACTGTCGTCGTCTGGTCGGCTCGTCCGTGAATGCCGAAAACCGCCCAGAACAGCAGG	TGCAGCGACGGTCGTCGTCTGGTCGGCTCGTCCGTGAATGCCGAAAACCGCCCAGAACAGCAGG	0.932432	0.875	1	0.981651	0.916667	0.94115	0.95	1	0.975	0.882979	0.926829	0.9375	0.971429	0.929684
	376	TP37304	TGCAGTGCGTTGGCACGGGCCAGCTGCCAGCGGGTCCGCAGCGACGGAGTGACCGAGTCGGCCG	TGCAGTGCGTTGGCACGGGCCAGCTGCCAGCGGGTCCGCAGCGACGGAGTGACCGAGTCGGCCC	0.923077	1	1	0.909091	0.964286	0.959291	1	0.954545	0.977273	0.882353	0.95122	0.9375	0.95	0.930268
	377	TP34160	TGCAGTACCAGAACGTCAAGGCCGACTACGTCACTGCCTGGTGGAACGTCGTCAACTGGACCGA	TGCAGTACCAGAACGTCAAGGCCGACTACGTCACCGCCTGGTGGAACGTCGTCAACTGGACCGA	1	0.785714	0.8	0.952381	0.842105	0.87604	0.904762	0.714286	0.809524	0.869565	1	0.857143	1	0.931677
	378	TP12793	TGCAGCACCGCCACGTAGGTCACCACGCCGCTGATCAGCAACACGGTGGACCAGCTGATGCCAT	TGCAGCACCGCCACGTAGGTCACCACGCCGCTGATCAGCAACACGGTGGACCAGCTGATGCCAC	0.961538	0.974359	0.93617	0.970588	0.94	0.956531	1	0.961538	0.980769	0.947368	0.910112	0.871795	1	0.932319
	379	TP26215	TGCAGGATTTCTCGCTCTCACCTGACGGGCTTGTCCCAAACATGCTCGCCTTCAACGTGGGGGT	TGCAGGATTTCTCGCTCTCACCTGACGGGCTTGTCCCAAACATGCTCGCCTTCAACGTGGGGGG	0.931507	0.942529	0.913043	0.923077	0.9	0.922031	0.909091	0.93007	0.91958	0.965517	0.92623	0.894737	0.946429	0.933228
	380	TP21721	TGCAGCTGGACCGCACCTTCGCTTCGCACCTCTGCTTTGTATGCAAAATATTGAATAAGGGTTT	TGCAGCTGGACCGCACCTTCGCTTCGCACCTCTGCTTTGTATGCAAAATATTGAATAAGGGGTT	1	0.923077	1	1	0.912281	0.967072	0.896552	1	0.948276	0.937203	0.894737	0.967742	0.934959	0.93366
	381	TP12698	TGCAGCACCACTAACATTTTTCTAAAACAGATTCACGAAGACTAAGACCTCCATTATATCGACT	TGCAGCACCACTAACAATTTTCTAAAACAGATTCACGAAGACTAAGACCTCCATTATATCGACT	0.96	0.964912	0.911765	0.977273	0.92	0.94679	0.909091	0.973684	0.941388	0.933333	0.955556	0.846154	1	0.933761
	382	TP26855	TGCAGGCAGATGTTGGGGAGCAATGAACTCCTCGCCGCCCCATTGCTGCCATGCCGCATGCCCA	TGCAGGCAGATGTTGGGGAGCAATGAACTCCTCGCCGCCCCATTGCTGCCATGCCGCACGCCCA	0.880597	0.724138	0.898876	0.794393	0.981132	0.855827	1	0.865079	0.93254	0.934211	0.901961	1	0.909091	0.936316
	383	TP19487	TGCAGCGTGCGCCATGGGGTATCGAAAGGCAGCTGCGCCGCACCTTCCAGCCTTCCGCCGACGG	TGCAGCGTGCGCCATGGGGTATCGAAAGGCAGCTGCGCCGCACCTTCCAGCCTTCCGCCGACGC	0.789474	0.88	0.894737	0.896552	1	0.892152	1	0.860465	0.930233	0.966667	0.825	0.954545	1	0.936553
	384	TP17269	TGCAGCGACGGGTCACAGGCTCGATATGGTTCCAGCTCAACGTCCCACGGCTCGCCCAGCAAGT	TGCAGCGACGGGTCACAGGCTCGATACGGTTCCAGCTCAACGTCCCACGGCTCGCCCAGCAAGT	0.958904	1	0.990196	0.931034	1	0.976027	0.892857	0.946341	0.919599	0.939024	0.941748	0.892857	0.97561	0.93731
	385	TP19140	TGCAGCGGCGCGAACTTGAAGCGCGAATTGCCCAGATCAAACAACCAGTCGCTCATTGCGCCCT	TGCAGCGGCGCGAACTTGAAGCGCGAATTGCCCAGATCAAACAACCAGTCGCTCATTGCGCCCC	0.959184	0.941176	0.929825	0.935484	0.96	0.945134	0.975	0.97619	0.975595	0.90625	0.971014	0.951613	0.921569	0.937612
	386	TP28585	TGCAGGCGGGCGGACAGCCGTGCGGGCCAGTCGCCGTTGCTGCCGCGGGTGGCGGTGGCGCCTT	TGCAGGCGGGCGGACAGCCGTGCGGGCCAGTCGCCGTTGCTGCCGCGGGTGGCGGTGGCGCCCT	0.97561	0.891892	0.948276	0.833333	0.928571	0.915536	0.888889	0.957447	0.923168	0.942857	0.935484	0.942857	0.931034	0.938058
	387	TP6777	TGCAGAGACCACAGAACCGACGATGATGACTCGCAGACCCACCTTGTTAGCCTCGGCGGCACCA	TGCAGAGACCACAGAACCGACGATGATGACTCGCAGACCCACCTTGTTAGCCTCGGCCGCACCA	0.956522	1	0.984848	0.944444	1	0.977163	0.961538	0.923567	0.942553	0.9375	1	0.884615	0.931034	0.938287
	388	TP18983	TGCAGCGGACGCTGGTGGATGCGGGCCTGGCGACCTACGCGGCCAAGGATCACTACAAACGGGT	TGCAGCGGACGCTGGTGGATGCGGGCCTGGCGACCTACGCGGCCAAGGATCACTACAAACGGGG	0.966667	1	0.964286	1	1	0.98619	1	0.977778	0.988889	0.913043	0.924528	1	0.92	0.939393
	389	TP27217	TGCAGGCCCAGGCGCATGGTGCCGCCCAGATCGCTCTTGTCGTCACGCTTCTCGACATCGCCCG	TGCAGGCCCAGGCGCATGGTGCCGCCCAGATCGCTCTTGTCGTCACGCTTCTCGACATCGCCCC	1	0.870968	0.976744	0.941176	1	0.957778	0.818182	0.984848	0.901515	0.933333	0.888889	0.9375	1	0.939931
	390	TP16986	TGCAGTGAAGGGGCATCAGCGAGTTCATCAGCGGACGAGGCACACACGGACCAAAGATAGTCTT	TGCAGCGAAGGGGCATCAGCGAGTTCATCAGCGGACGAGGCACACACGGACCAAAGATAGTCTT	1	0.955556	0.96	0.924242	0.910256	0.950011	0.965909	0.890323	0.928116	1	0.939759	0.869565	0.952381	0.940426
	391	TP5642	TGCAGACCGAACGCCTTGGCGATGTGCGCTTCATCGTCTACGCCAAGGGCAAGGGTGGCTTGAT	TGCAGACCGAACGCCTTGGCGATGTGCGCTTCATCGTCTACGCCAAGGGCAAGGGTGGCTTGAC	0.972973	0.956522	0.878049	0.931034	0.916667	0.931049	0.961538	0.851064	0.906301	0.935484	0.983607	1	0.84375	0.94071
	392	TP17140	TGCAGCGACAATGAGAACACCGCCGCTCGTTGCGATATGGATATTCGCCTTTTTGGCGCCCCCC	TGCAGCGACAATGAGAACACCGCCGCTCGTTGCGATATGGATATTCGCCTTTTTGGCGCCCCCA	1	1	0.875	1	0.970588	0.969118	0.9375	0.942308	0.939904	1	0.953488	0.9375	0.875	0.941497
	393	TP30590	TGCAGGGTGGTGAGGATGCGACGGGCCAGACCCACTGGAGAGTCGCAGATGCCCACTACCTGGT	TGCAGGGTGGTGAGGATACGACGGGCCAGACCCACTGGAGAGTCGCAGATGCCCACTACCTGGT	1	1	0.925926	0.921348	0.95122	0.959699	0.84127	0.927536	0.884403	0.986667	0.966667	0.925926	0.892857	0.943029
	394	TP12558	TGCAGCACACTGGCCGCGTCCATGCCGTAGGTGAGCCCGTGGTAGATCTCATCCACCACCAGAT	TGCAGCACACTGGCCGCGTCCATGCCGTAGGTGAGCCCGTGGTAGATCTCATCCACCACCAGAC	0.942308	0.941176	1	0.964912	0.934783	0.956636	0.923077	0.986301	0.954689	0.920635	0.969231	0.969697	0.913043	0.943152
	395	TP32298	TGCAGGTGGATATGTGGATAGCTCTGAAGATTTCGTTGGAAACGGGAATTTCTTCATATAAAAT	TGCAGGTGGATATGTGGATAGCTCTGAAGATTTCGTTGGAAACGGGAATTTCTTCATAGAAAAT	0.972222	1	0.932961	0.892644	0.943445	0.948254	0.908046	0.957117	0.932581	0.892683	0.952381	1	0.934337	0.94485
	396	TP28360	TGCAGGCGCACGCCACCCACCAGATCGGCGGCGTTCTCCTTGTCGGCCAGCCAGCGCGCGCGCT	TGCAGGCGCACGCCACCCACCAGATCGGCGGCGTTCTCCTTGTCGGCCAGCCAGCGCGCGCGCC	1	0.90625	1	1	0.921053	0.965461	0.928571	0.955556	0.942063	0.953488	0.974026	0.911765	0.942857	0.945534
	397	TP1533	TGCAGAAATGGGGGGTGCCAAAATCGAACAGCACGTCAAGCTGGTGGATATGCTCCTGTAGTGA	TGCAGAAATGGGGGGTGCCAAAAACGAACAGCACGTCAAGCTGGTGGATATGCTCCTGTAGTGA	0.964396	0.969543	0.963661	0.954286	0.963295	0.963036	0.96087	0.973561	0.967215	0.946721	0.923529	0.971119	0.943299	0.946167
	398	TP13398	TGCAGCAGAACGGGCGCTATGTACTGGTGACCGCCGCGGTGCTGGCCGAAGCCGAAGCGGTGTT	TGCAGCAGAACGGGCGCTATGTACTGGTGACCGCCGCGGTGCTGGCCGAAGCCGAAGCGGTGCT	1	0.96	1	0.9	1	0.972	1	1	1	0.958333	1	0.827586	1	0.94648
	399	TP23425	TGCAGGAAATGCTGACGGTGAAGTCCGATGACGTGCAGGGCCGCAACCAGATGTACAAGAACAT	TGCAGGAAATGCTGACGGTGAAGTCCGACGACGTGCAGGGCCGCAACCAGATGTACAAGAACAT	1	1	0.96875	1	0.870968	0.967944	1	1	1	0.857143	0.979592	0.95	1	0.946684
	400	TP15486	TGCAGCCAGCCGCACTGCTAAAGCCCTTACTTCCTCAGGTCCGCTGAAGGTGACGTCGGTCAGT	TGCAGCCAACCGCACTGCTAAAGCCCTTACTTCCTCAGGTCCGCTGAAGGTGACGTCGGTCAGT	0.966667	1	0.966667	0.986928	0.989583	0.981969	0.916667	0.960396	0.938531	0.980769	0.973913	0.833333	1	0.947004
	401	TP19512	TGCAGCGTGGTGCCGTAGAACTCCAGCGTGGTCTGGTCATCGTGGGTGCGCAGATCGACGCCTT	TGCAGCGTGGTGCCGTAGAACTCCAGCGTGGTCTGGTCATCGTGGGTGCGCAGATCGACGCCCT	1	0.965517	0.95122	0.980769	0.913043	0.96211	0.947368	0.956522	0.951945	0.945205	0.924528	0.954545	0.964286	0.947141
	402	TP9312	TGCAGATCGATGTGTCGTCTCGCATCTTTGAGCAGAGTATCAGCGTCAGTCCGCCACGCCTTCA	TGCAGATCGATGTGTCGTCTCGCATCTTTGAGCAGAGCATCAGCGTCAGTCCGCCACGCCTTCA	0.8	0.8	0.945946	0.8875	1	0.886689	1	0.903846	0.951923	0.878049	0.969697	1	0.944444	0.948048
	403	TP13990	TGCAGCAGCGGCAGCGGCTCGGCGTCGATGAGGCGCGCGGCCACCGCAGCCGCCGTGAGCGGGC	TGCAGCAGCGGCAGCGGCTCGGCGTCGATGAGGCGCGCGGCCACCGCAGCCGCCGTGAGCGGCC	0.823529	1	0.896552	1	0.869565	0.917929	1	0.85	0.925	0.947368	0.947368	0.9	1	0.948684
	404	TP32216	TGCAGGTGCTGTGGATCACGCCGCTGCGGGCACTGGCTGCCGACACCGCGCGCGCGCTGCGCGA	TGCAGGTGCTGTGGATCACGCCGCTGCGGGCACTGGCTGCCGACACCGCGCGCGCGCTCCGCGA	1	1	1	1	1	1	1	0.967742	0.983871	1	0.913043	1	0.882353	0.948849
	405	TP2053	TGCAGAACCAGGCGATGGCTAACGGACGTGGTGAGTCTCGCTATGACGGGGTCAAGCGCACCTA	TGCAGAACCAGGCGATGGCTAACGGACGTGGTGAGTCTCGCTATGACGGGGCCAAGCGCACCTA	0.979167	1	1	0.927835	1	0.9814	0.934066	0.9801	0.957083	0.892473	1	0.95	0.954545	0.949255
	406	TP18985	TGCAGCGGAGAAACGTCCTGGTATTCGTCGACAACGAAATGTCGGTACCGAGCCCGAATCTCCT	TGCAGCGGAGAAACGTCCTGGTATTCGTCGACAACGAAATGTCGGTACCGAACCCGAATCTCCT	0.942029	0.705882	0.991935	0.843972	1	0.896764	1	0.9	0.95	1	0.957447	0.954545	0.886364	0.949589
	407	TP27109	TGCAGGCCAATGTTATGTCGAATGTCGCCGATTACCTGGCAATCGGCATTGACCCAGCGCTTAC	TGCAGGCCAATGTTATGTCGAATGTCGCCGATTACCTGGCAATCGGCATTGACCCAACGCTTAC	0.986842	1	0.966102	0.928	0.956522	0.967493	0.88	0.981982	0.930991	0.969231	1	1	0.833333	0.950641
	408	TP37473	TGCAGTGGAGGGTACTGACCGCGCTGATGGATGGTCAGCTACCCTCAAGGTCCTCACTCACGAA	TGCAGTGGAGGGTACTGACCGCGCAGATGGATGGTCAGCTACCCTCAAGGTCCTCACTCACGAA	0.92	1	1	0.940299	0.980392	0.968138	1	0.875	0.9375	1	0.875	0.928571	1	0.950893
	409	TP9432	TGCAGATCTTGCCGTAATGAGAGCGAGCGGTATTGGCATTGTGGTTGTAGGCGTCGGCGCCCGC	TGCAGATCTCGCCGTAATGAGAGCGAGCGGTATTGGCATTGTGGTTGTAGGCGTCGGCGCCCGC	1	0.909091	1	1	0.933333	0.968485	0.942029	0.953917	0.947973	0.90566	0.943662	1	0.954545	0.950967
	410	TP29719	TGCAGGGCCGCCATGGCACGGGTATGAGTCTGGGCAGCCCCCGTGAACGCTCCGAACACCTCGT	TGCAGGGCCGCCATGGCACGGGTATGAGTCTGGGCAGCCCCCGTGAACGCTCCGAACACCTCGC	0.928571	1	1	0.978723	1	0.981459	0.972973	1	0.986486	0.913043	0.97619	1	0.916667	0.951475
	411	TP22554	TGCAGCTTGGCCAGCTGGTTGAGAATGTCGCCCTTGCTGCGCGCGCTGTCGATCTCCCGCCCCT	TGCAGCTTGGCCAGCTGGTTGAGAATGTCGCCCTTGCTGCGCGCGCTGTCGATCTCCCGCCCCC	0.935484	0.961538	0.952381	0.947368	1	0.959354	1	0.986667	0.993333	0.967742	0.985714	0.958333	0.894737	0.951632
	412	TP10855	TGCAGATTTCCCGAGTAGTTGAGCCCGCTGGCAGATCCGAAAAAAAAAAAAAAAAAAAAAAAAA	TGCAGATTTCCCGAGTAGTTGACCCCGCTGGCAGATCCGAAAAAAAAAAAAAAAAAAAAAAAAA	0.934783	1	0.904762	0.982759	0.972222	0.958905	0.867925	0.930233	0.899079	0.93617	0.933333	0.9375	1	0.951751
	413	TP13801	TGCAGCAGCAGCTCCTAACTCTTCCAAATTGCAACACTTTGGAAGATGTAAGAAATTCTATCTG	TGCAGCAGCAGCTCCTAACTCTTCCAAATTGCAACACTTTGGAAGATGTAAGAAAATCTATCTG	0.973684	0.972973	1	0.96	0.9375	0.968831	0.878788	0.971429	0.925108	1	0.970588	0.896552	0.941176	0.952079
	414	TP18017	TGCAGCGCCATCGCGGTCGCGATCAACGGCGATGTATGGCCAGCCGTTCCTCCGCCAGCCAAGA	TGCAGCGCCATCGCAGTCGCGATCAACGGCGATGTATGGCCAGCCGTTCCTCCGCCAGCCAAGA	0.903226	0.862069	1	1	0.885714	0.930202	0.862595	0.951515	0.907055	0.904348	1	0.965517	0.941176	0.95276
	415	TP31681	TGCAGGTCGATCACGACCAGGGCGACATCGGCGGGGTAACGGCTCATGGCGGCTTCACAACGGT	TGCAGGTCGATCACGACCAGGGCGACATCGGCGGGGTAACGGCTCATGGCGGCTTCACAACGGG	0.909091	0.9375	1	0.933333	0.954545	0.946894	0.928571	0.974359	0.951465	1	0.98	1	0.833333	0.953333
	416	TP16016	TGCAGTCCGTTCCAGGTGAAGCCGCGCCTCGAGGAGGACCAAACCTCACCGTCGACACCAAAGT	TGCAGCCCGTTCCAGGTGAAGCCGCGCCTCGAGGAGGACCAAACCTCACCGTCGACACCAAAGT	1	0.964286	0.969697	0.927711	0.915254	0.95539	0.979592	0.992	0.985796	0.942308	0.928571	0.944444	1	0.953831
	417	TP32883	TGCAGGTTGGTGGCGTAGTCCTTATCGTCCTTCGACTCGACCTTGGCGGTCTTCACGCCGAAAA	TGCAGGTTGGTGGCGTAGTCCTTATCGTCCTTCGACTCAACCTTGGCGGTCTTCACGCCGAAAA	1	1	1	0.910828	0.921875	0.966541	0.927928	0.957983	0.942956	0.936508	0.953846	0.925	1	0.953839
	418	TP26888	TGCAGGCAGGCATCAAGGAAGGCCGTCAGGCGCTGGATGCGCGTGCGCAGCGCAAGGCCCAGGG	TGCAGGCAGGCATCAAGGAAGGCCGTCAGGCGCTGGATGCGCGTGCGCAGCGCAAGGCCCAGGC	1	1	0.913043	1	0.857143	0.954037	0.9	0.964286	0.932143	0.972222	0.949367	0.923077	0.971429	0.954024
	419	TP36886	TGCAGTGAGATATTCATCGGGGTACTGCGTCTTGTCAGGGTTGTCACTGACGATGCGCAAGCGG	TGCAGTGAGATATTCATCGGGGTACTGCGTCTTGTCAGGGTTGTCACTGACGATGCGCAAGCCG	0.97619	0.909091	0.973684	1	0.947368	0.961267	0.933333	0.984848	0.959091	0.92	0.941176	1	0.956522	0.954425
	420	TP12371	TGCAGCAATTCATGGGCTGAATTCGCAGAACGCGTTACGCATGATGTATTTGTGAGAACGCCCT	TGCAGCAATTCATGGGCTGAATTCGCAGAACGCGTTACGCATGATGTATTTGTGAGAACGCCCC	0.972973	1	0.980769	1	1	0.990748	0.952381	0.918919	0.93565	0.954545	0.924731	0.966102	0.972973	0.954588
	421	TP27459	TGCAGGCCTACCAGGCACGGCGCCGCGCGCACGTAGCGATCTACCAGTACTGGAGCCGCTGGCT	TGCAGGCCTACCAGGCACGGCGCCGCGCGCACGTAGCGATCTACCAGTACTGGAGCCGCTGGCC	0.944444	0.952381	1	1	0.970588	0.973483	1	1	1	0.944444	0.962963	0.956522	0.96	0.955982
	422	TP28431	TGCAGGCGCGTGCGGACCGCGCGTTCCAGCGCCTCGGCCTGGATCAGGTGCGGGTGGAAGCGCG	TGCAGGCGCGTGCGGACCGCGCGTTCCAGCGCCTCGGCCTGGATCAGGTGCGGGTGGAAGCGCC	0.934783	1	0.978261	0.967742	0.913043	0.958766	0.904762	0.984848	0.944805	0.928571	0.953125	0.97619	0.966667	0.956138
	423	TP15658	TGCAGCCAGCTAGTCCAAAAACGCCAAGTTCCGTTAAGTATTTCCAAATTTAGAAGAACCATTC	TGCAGCCAGCTAGTCCAAAAACGCCAAGTTCCGTTAAGTATTTCCAAATTTAGAAGAACCATCC	0.971429	1	0.891892	0.969697	0.964912	0.959586	1	1	1	0.964286	0.984615	0.972973	0.903226	0.956275
	424	TP19290	TGCAGCGGTGGGCAGGGAAAGGTGCAGGTCCTTCATGGGGACAGCCAAGGCCCCCAGCCCCACT	TGCAGCGGTGGGCAGGGAAAGGTGCAGGTCCTTCATGGGGACAGCCAAAGCCCCCAGCCCCACT	0.966102	0.9	0.9875	0.951456	0.984375	0.957887	0.910256	0.978723	0.94449	1	0.984375	0.843137	1	0.956878
	425	TP29805	TGCAGGGCGCGCGGCTGCGATTGTTGTCGCGCACCGATTGGGGCTTCGTGCGGCAGAACGCCCG	TGCAGGGCGCGCGGCTGCGATTGTTGTCGCGCACCGATTGGGGCTTCGTGCGGCAGAACGCCCC	0.846154	1	0.857143	0.944444	0.9	0.909548	0.857143	1	0.928571	0.923077	1	1	0.904762	0.95696
	426	TP38614	TGCAGTTCACGAACCAAACCGACCATGCTGTCGACTACACCGCCAGTGTAAAGACATCGACAAA	TGCAGTTCACGAACCAAACCGACCATGCCGTCGACTACACCGCCAGTGTAAAGACATCGACAAA	1	0.925	1	1	0.855072	0.956014	0.955056	0.925	0.940028	0.985075	0.879121	1	0.965517	0.957428
	427	TP19235	TGCAGCGGGTCACAGTGGTGGCCGTCGTGGAGCGGGTGCCGCCGTCAACCAGCGACAGCTCCCC	TGCAGCGGGTCACAGTGGTGGCCGTCGTGGAGCGGGTGCCGCCGTCAACCAGCGACAGCTCCCA	0.966292	1	0.941176	0.981013	0.94	0.965696	0.979167	0.967033	0.9731	0.947917	0.947368	0.975	0.960784	0.957767
	428	TP13988	TGCAGCAGCGGCACCTGCGGCAGGCCCGCCAGCAGCGCCGAGGTCTCGGCGCGGCCGTGGGTTT	TGCAGCAGCGGCACCTGCGGCAGGCCCGCCAGCAGCGCCGAGGTCTCGGCGCGGCCGTGGGTTC	0.979592	0.974359	0.956522	0.925926	0.923077	0.951895	0.969697	0.973684	0.971691	0.952381	0.965909	1	0.913793	0.958021
	429	TP31250	TGCAGGTAGCCTTGAGCCAACTCAAGACGGCACACGGCACCGACTACGGCATGCTCATGGCTTC	TGCAGGTAGCCTTAAGCCAACTCAAGACGGCACACGGCACCGACTACGGCATGCTCATGGCTTC	0.939759	0.928571	1	0.950495	0.959184	0.955602	0.945946	0.924731	0.935339	1	0.90625	0.925926	1	0.958044
	430	TP30472	TGCAGGGTCTGCTGCCGTTGTGGCACCGAGTACCTGGTGTCCTCCTCGGGCCGCTGTGTACGCG	TGCAGGGTCTGCTGCCGTTGTGGCACCGAGTACCTGGTATCCTCCTCGGGCCGCTGTGTACGCG	1	1	1	0.87234	0.931034	0.960675	0.90566	0.873563	0.889612	0.971429	1	1	0.860759	0.958047
	431	TP18056	TGCAGCGCCGCAATTCTCGACACATAAAGCAATTAATTGATAAATAGAAATCACTAGAATTACT	TGCAGCGCCGCAATTCTCGACACACAAAGCAATTAATTGATAAATAGAAATCACTAGAATTACT	1	1	1	1	1	1	0.984615	1	0.992308	0.953488	0.914894	0.964706	1	0.958272
	432	TP19605	TGCAGCGTTTCCACAGTAATAGATGTACACGTGGGGGATATCACCGATGAGCATGTCGGGGAAG	TGCAGCGTTTCCACAGTAATAGATGTACACGTGGGGAATATCACCGATGAGCATGTCGGGGAAG	1	0.857143	1	0.836207	0.890244	0.916719	0.978723	0.888298	0.933511	0.990291	0.845361	1	1	0.958913
	433	TP27140	TGCAGGCCAGCGTGTGGTTGGCGCTCGCGGCCGTGGTGTTGGCCGCGGCACGGCCGCTGCTGCT	TGCAGGCCAGCGTGTGGTTGGCGCTCGCGGCCGTGGTGTTGGCCGCGGCACGGCCGCTGCTGCG	0.971429	0.965517	0.969697	1	1	0.981329	0.958333	0.971429	0.964881	0.96	0.976744	0.96	0.941176	0.95948
	434	TP27587	TGCAGGCCTTCACGCCCCAGCCAGACGCGCACCGCGCCGCTCTCGGACGTGTTGAGCACTTCGG	TGCAGGCCTTCACGCCCCAGCCAGACGCGCACCGCGCCGCTCTCGGACGTGTTGAGCACTTCCG	0.977778	0.84	0.942857	0.961538	0.928571	0.930149	0.967742	0.912281	0.940011	0.96	0.931034	0.95	1	0.960259
	435	TP36295	TGCAGTCGCGAAGGCGCAGCGGCGGCGATGGTCAGCGCCAACGGCCCCGAGAACGACTCCCCCA	TGCAGTCGCGAAGGCGCAGCGGCGGCGATGGTCAGCGCCAACGGCCCCGAGAACGACTCCCCAA	0.910714	0.944444	1	0.972973	0.931034	0.951833	0.96	0.920792	0.940396	0.96875	0.954545	0.944444	0.973684	0.960356
	436	TP26986	TGCAGGCATTTGCGGCAGATCAGGATACTCATCAACAGGTAGGGCCTGAAGGGTAAAGCGAGCA	TGCAGGCATGTGCGGCAGATCAGGATACTCATCAACAGGTAGGGCCTGAAGGGTAAAGCGAGCA	0.934426	0.939394	0.843137	0.980892	0.871287	0.913827	0.933333	0.972222	0.952778	0.956989	0.947368	0.941176	1	0.961384
	437	TP27147	TGCAGGCCATACTGACAGCGATCGTCACCGTCAGTCTTCCGTTGTGGAACAAGACGCGGAAGAT	TGCAGGCCATACTGACAGCGATCGTCACCGTCAGTCTTCCGTTGTGGAACAAGACGCAGAAGAT	0.983051	1	1	0.918919	0.772727	0.934939	0.802632	0.913043	0.857838	0.990741	0.897436	0.958333	1	0.961627
	438	TP32901	TGCAGGTTGTGACATCGTACGCGTCGCATGCCCAACCGATAAGGACGCCGAGGTGCTACCGATC	TGCAGGTTGTGACATCGTACGCGTCGCATGCCCAACCGATAAGGACGCCGAGGCGCTACCGATC	0.954545	0.896552	1	1	0.909091	0.952038	1	1	1	1	0.97619	0.947368	0.923077	0.961659
	439	TP19367	TGCAGCGTAGCCAGCGCGCCTGGGCTCACCCGTTTTTTATCGTGCGCCATGACCACTGAAACCG	TGCAGCGTAGCCAGCGCGCCTGGGCTCACCCGTTTTTTATCGTGCGCCATGACCACTGAAACCC	0.947368	1	1	1	0.916667	0.972807	1	0.975	0.9875	0.916667	0.972222	1	0.96	0.962222
	440	TP30224	TGCAGGGGGGTCTGCGAGCCGTCCTTGCGATGGTAGGTGTACTCGTGGACCTGATAGCTCTTGA	TGCAGGGGGGTCTGCGAGCCATCCTTGCGATGGTAGGTGTACTCGTGGACCTGATAGCTCTTGA	0.904762	0.913043	0.984127	0.904	0.955882	0.932363	0.733333	0.947368	0.840351	0.962963	0.972973	0.913043	1	0.962245
	441	TP36499	TGCAGTCTGCAATTTGTATGAATTCCCGCTTCCAACGAAATCCTCAAACTAGCCAAATATCCAC	TGCAGTCTGCAATTTGTATGAATTCCCGCATCCAACGAAATCCTCAAACTAGCCAAATATCCAC	0.9375	0.909091	1	0.962025	1	0.961723	1	0.96988	0.98494	0.911765	1	0.954545	0.988764	0.963769
	442	TP9349	TGCAGATCGGTGATCAGGCGCAGGAACGGCTGGCGGACGTGCGCTTCGTACTTCGGCTTGTGCT	TGCAGATCGGTGATCAGGCGCAGGAACGGCTGGCGGACGTGCGCTTCGTACTTCGGCTTGTGCG	0.964286	1	1	1	1	0.992857	1	0.973684	0.986842	0.923077	1	0.933333	1	0.964103
	443	TP7974	TGCAGAGTAACTCCTACGTGGGTCACAGGTTGCGAGTGTTTTCGATGTTTTTCTGTTGACTTCG	TGCAGAGTAACTCCTACGTGGGTCACAAGTTGCGAGTGTTTTCGATGTTTTTCTGTTGACTTCG	0.97619	0.9375	1	1	1	0.982738	1	1	1	1	0.862069	1	1	0.965517
	444	TP31686	TGCAGGTCGCCCAGCAGCAGCTTGAGCAGCGTGGTCTTGCCGCTACCGTTCGGCCCGATCAGGC	TGCAGGTCGCCCAGCAGCAGCTTGAGCAGCGTGGTCTTGCCGCTACCGTTCGGCCCGATCAGCC	0.979167	1	1	0.933333	0.961538	0.974808	0.954545	0.987013	0.970779	1	0.952381	0.972973	0.941176	0.966633
	445	TP7780	TGCAGAGGCTGTTCTACCGCCAGAGCTGGGCCTGTACAGGCCACCGAGAGGCAGTAGGCGGGCG	TGCAGAGGCTGTTCTACAGCCAGAGCTGGGCCTGTACAGGCCACCGAGAGGCAGTAGGCGGGCG	0.904762	1	1	0.883721	0.933333	0.944363	1	1	1	0.866667	1	1	1	0.966667
	446	TP31280	TGCAGGTAGGTGGACACCCCGTCAAGGAGGAGCAGTCCCTCATCGACGCCGTGCGCGCGGTCAA	TGCAGGTAGGTGGACACCCCGTCAAGGAGGAGCAGTCCCTCATCGACGCCGTGCGCGCAGTCAA	0.880435	1	1	1	1	0.976087	0.984848	0.939394	0.962121	1	0.868421	1	1	0.967105
	447	TP32677	TGCAGGTTCCGCTGCTGGCCGACATGGCCTTCGCGCGCGAACTGTCGCTGGACATGGCTGGCCG	TGCAGGTTCCGCTGCTGGCCGACATGGCCTTCGCGCGCGAACTGTCGCTGGACATGGCTGGCCC	1	0.988235	0.978723	0.978723	1	0.989136	1	0.974359	0.987179	0.983607	0.95098	0.980392	0.954545	0.967381
	448	TP32241	TGCAGGTGGAAAGCAGTCCGAACCAGGACAGCCCGTTGATGGGCGAGTTCGCGGGCCTCTCGGG	TGCAGGTGGAAAGCAGTCCGAACCAGGACAGCCCGTTGATGGGCGAGTTCGCGGGCCTCTCGGC	0.947368	0.947368	0.944444	0.92	1	0.951836	0.971429	1	0.985714	1	0.956522	0.966667	0.954545	0.969433
	449	TP39453	TGCAGTTGGTGCCATTGGGCTGCAAGTCGCAGCGAAGCGCATCGCGGGCATTGGAGAAGGCGGC	TGCAGTTGGTGCCATTGGGCTGCAAGTCGCAGCGAAGCGCATCGCGGGCATTGGAGAAGGCGCC	0.933333	0.96	1	1	0.958333	0.970333	1	1	1	1	0.931034	0.947368	1	0.969601
	450	TP27399	TGCAGGCCGTGCGAAAGGTTCCCCGCAACTTCGCTCAGGACTTCCGACAGGCCCATAAGCGCCG	TGCAGGCCGTGCGAAAGGTTCCCCGCAACTTCGCTCAGGACTTCCGACAGGCCCATAAGCGCCC	1	0.964286	0.96	1	1	0.984857	1	1	1	0.962963	0.945946	0.972973	1	0.97047
	451	TP36226	TGCAGTCGATGGATGCCGATCGTCAGATCAGCATGTACATCAACTCGCCTGGTGGCTCGTTCAC	TGCAGTCGATGGATGCCGATCGTCAGATCAGCATGTACATCAACTCGCCTGGCGGCTCGTTCAC	0.98	1	0.904762	0.94697	0.839286	0.934203	0.769231	0.953947	0.861589	0.983051	0.986111	0.913043	1	0.970551
	452	TP28408	TGCAGGCGCGAGCCGTTGGCTCACCCACTCATGGAATGCTGTACCAATTCCAGCTCCTCTGTCA	TGCAGGCGCGAGCCGTTGGCTCACCCACTCATGGAATGCTGTACCAATTCCAGCCCCTCTGTCA	0.891304	1	1	0.985714	1	0.975404	1	0.974026	0.987013	0.946429	0.93617	1	1	0.97065
	453	TP7565	TGCAGAGCTTCAAGCAGGAGGTCGAACAGCGTCTGTACGCCGATCAGGCCCTTCTCATGCACCG	TGCAGAGCTTCAAGCAGGAGGTCGAACAGCGTCTGTACGCCGATCAGGCCCTTCTCATGCACCC	1	1	1	1	0.97619	0.995238	1	0.989899	0.994949	0.96875	0.969697	0.944444	1	0.970723
	454	TP28372	TGCAGGCGCATCTGGATGTACGTGGCAAGGTGCTGATGCCGATCCACAACGGCACCTTCGACCT	TGCAGGCGCATCTGGATGTACGTGGCAAGGTGCTGATGCCGATCCACAACGGCACCTTCGACCC	0.933333	0.959184	0.953488	0.944444	0.951613	0.948413	0.934783	0.939394	0.937088	0.955224	0.945736	1	0.982143	0.970776
	455	TP15531	TGCAGCCAATGCTCGTGCTTCTCATTGCGGAACCAGCCCAGCGCGTGCGCACGCAGCAGCTCGT	TGCAGCCAATGCTCGTGCTTCTCATTGCGGAACCAGCCCAGCGCGTGCGCACGCAGCAGCTCGC	1	1	1	1	1	1	0.666667	0.958333	0.8125	1	0.954545	1	0.928571	0.970779
	456	TP20219	TGCAGCTACTTCCCCCTGCACAACGTGTTCCATGCCTATTTTCATCTGCATAATCATATCTCGG	TGCAGCTACTTCCCCCTGCACAACGTGTTCCATGCCTATTTTCATCTGCATAATCATATCTCGC	1	1	1	1	0.994286	0.998857	0.956522	0.997033	0.976777	0.988506	0.969231	0.976744	0.948718	0.9708
	457	TP31252	TGCAGGTAGCGGGCAACGGCGGCGTTGTGATCGGTGTAGTTGGCCGAGAAGATGTGCGCGCCAC	TGCAGGTAGCGGGCAACGGCGGCGTTGTGATCGGTGTAGTTGGCCGAGAAGATGTGCGCGCCAA	1	1	1	1	1	1	0.970588	1	0.985294	0.967742	1	0.953488	0.962963	0.971048
	458	TP15862	TGCAGCCCACCTATGCCAAACAGTGGGAACTGGGCCTGGAGAAGTACCTGGACAACGGTGGCCT	TGCAGCCCACCTATGCCAAACAGTGGGAACTGGGCCTGGAGAAGTACCTGGACAACGGTGGCCC	0.97561	0.966667	1	1	1	0.988455	0.9375	1	0.96875	0.982143	0.969231	1	0.933333	0.971177
	459	TP28571	TGCAGGCGGCGGCTGAAGCGAAGCTCGACCGCGCCGCACTCGATGCAGCGGTGAGCGCGGCCTT	TGCAGGCGGCGGCTGAAGCGAAGCTCGACCGCGCCGCACTCGATGCAGCGGTGAGCGCGGCCTC	0.969697	0.979167	0.978261	1	0.961538	0.977733	0.904762	0.943662	0.924212	1	0.964912	1	0.92	0.971228
	460	TP23043	TGCAGGAAAAAGAAGAACACCATCTGCGCCAGCGCCAGCGTGATCATGGCGAAGTAAATGCCGC	TGCAGGAAAAAGAAGAACACCATCTGCGCCAGCGCCAGCGTGATCATGGCGAAGTAAATGCCGA	1	1	0.961538	1	1	0.992308	1	0.958333	0.979167	0.967742	0.973684	0.944444	1	0.971468
	461	TP6016	TGCAGACGCTGGCCGCCATGCGCGACCCGTCCGACATCGTCGTGGAAGAAGCCCCCAGCGCCCG	TGCAGACGCTGGCCGCCATGCGCGACCCGTCCGACATCGTCGTGGAAGAAGCCCCCAGCGCCCC	1	1	1	0.933333	0.909091	0.968485	0.9375	0.961538	0.949519	0.97619	0.948052	0.962963	1	0.971801
	462	TP31190	TGCAGGTACGGCTCCAACCCCGCTTCGCGCCCCCCGAAGCGGTACGCGCCTTCGATGAAGCCCT	TGCAGGTACGGCTCCAACCCCGCTTCGCGCCCCCCGAAGCGGTACGCGCCTTCGATGAAGCCCC	0.947368	0.966667	1	1	1	0.982807	1	0.964286	0.982143	1	0.975	1	0.916667	0.972917
	463	TP39458	TGCAGTTGGTTCAGGGACGCAATCTCGACGTCGTCGCCCAGGTGGAGTGTTTGCATCCTTACTC	TGCAGTTGGTTCAGGGACGCAACCTCGACGTCGTCGCCCAGGTGGAGTGTTTGCATCCTTACTC	1	0.741935	0.984	0.97619	1	0.940425	0.903846	0.931818	0.917832	0.962025	0.981132	0.948718	1	0.972969
	464	TP7013	TGCAGAGATCGAAGCGACTATTGGCGACCTGACTGCCGCTGCGGATCGGGCAGGCGGTCGGCTG	TGCAGAGATCGAAGCGACTATTGGCGACCTGACTGCCGCTGCGGATCGGGCAGGCGGTCGGCTC	1	1	1	1	0.953488	0.990698	0.98	0.966292	0.973146	0.964286	0.973684	0.977273	0.977778	0.973255
	465	TP18362	TGCAGCGCGGCGGTCTGGCCGCGATGGCCAACCTCGGCGATCTGTACCGCGCCCAGGGCGAGCT	TGCAGCGCGGCGGTCTGGCCGCGATGGCCAACCTCGGCGATCTGTACCGCGCCCAGGGCGAGCC	1	0.978261	0.928571	1	1	0.981366	0.948718	1	0.974359	0.965517	0.980392	0.947368	1	0.973319
	466	TP12758	TGCAGCACCCGCAGGATCGGGTTGCCGACCAGGGCGAAGAACATCGCCAGCAGGATCGGCAGCA	TGCAGCACCCGCAGGATCGGGTTACCGACCAGGGCGAAGAACATCGCCAGCAGGATCGGCAGCA	1	0.979167	1	1	0.92	0.979833	1	0.983051	0.991525	0.96875	0.96	0.966667	1	0.973854
	467	TP5960	TGCAGACGCACACAAGTTGCTCGAGGGTGTCAACGGTCGTATCACGTCGCTCAACGACGATCTG	TGCAGACGCACACAAGTTGCTCGAGGATGTCAACGGTCGTATCACGTCGCTCAACGACGATCTG	0.911111	1	1	1	0.902439	0.96271	0.863636	0.852761	0.858199	0.949495	0.946429	1	1	0.973981
	468	TP30031	TGCAGGGGGGAAGAAAACTCCGTCGGTAGGCGACCTACTCGACGCCGCCGAGGCTCAGAAACAA	TGCAGGGGAGAAGAAAACTCCGTCGGTAGGCGACCTACTCGACGCCGCCGAGGCTCAGAAACAA	0.827586	0.8	0.882353	0.897436	1	0.881475	0.9	0.791045	0.845522	0.95	0.981132	1	0.965517	0.974162
	469	TP35437	TGCAGTCAACTTTGCCTTTGACTGCACATTCCAATCAACACATCAAACTTTTTTCCTAGCCAGC	TGCAGTCAACTTTGCCTTTGACTGCACATTCCAATCAACACATCAAACTTTTTCCCTAGCCAGC	1	0.916667	1	1	1	0.983333	0.875	1	0.9375	1	0.931034	0.967742	1	0.974694
	470	TP9104	TGCAGATCATCGAGACCCCTGCCTCGTTGTCCAAGGCGAGTCGCAAGAAGCCGCAGGACATGGC	TGCAGATCATCGAGACCCCTGCCTCGTTGTCCAAGGCGAGTCACAAGAAGCCGCAGGACATGGC	1	1	1	0.947368	1	0.989474	0.987952	0.99187	0.989911	0.923077	0.976471	1	1	0.974887
	471	TP2232	TGCAGAACGCGGTCTATGGCGATGACGCGCTGGAAGCCTACTTCGAAGAGAACGAAGGCAACCT	TGCAGAACGCGGTCTATGGCGATGACGCGCTGGAAGCCTACTTCGAAGAGAACGAAGGCAACCC	0.971831	1	1	1	1	0.994366	1	0.983333	0.991667	0.975904	0.959184	0.981818	0.982759	0.974916
	472	TP6029	TGCAGACGGAGGTGGTCGGCAAGCAGATCCGTGTGAGCAGTCGAACGACCACGGAACTGGATAC	TGCAGACGGAGGTGGTCGGCAAGCAGATCCGTGTGAGCAGTCGAACGACCACGGAACTGGATAA	0.965909	0.964912	0.925926	0.8125	0.967742	0.927398	0.886364	0.929134	0.907749	0.974359	0.945946	0.979592	1	0.974974
	473	TP14202	TGCAGCAGGACTTCGGCATCGCCAGCGACGTGTGGAGCGCCACCAGCCTCACCGAACTGCGCCG	TGCAGCAGGACTTCGGCATCGCCAGCGACGTGTGGAGCGCCACCAGCCTCACCGAACTGCGCCC	0.965517	1	0.954545	1	1	0.984013	1	0.978723	0.989362	0.969697	0.972973	1	0.958333	0.975251
	474	TP2960	TGCAGAAGGACCTGGAGGCGATCGTGAATGAGCCAACACCAGCAAAAAGTAGAGCCGACCGTTG	TGCAGAAGGACCTGGAGGCGATCGTGAATGAGCCAACACCAGCAAAAAGTAGAGCCGACCGTTC	0.875	0.9375	0.961538	1	1	0.954808	0.961538	1	0.980769	0.9375	1	0.963636	1	0.975284
	475	TP35886	TGCAGTCCATGGCGCCTCGGTGCGCTACGTCAAGCCTCACGGCGCCCTGTACAACACGATCGTT	TGCAGTCCATGGCGCCTCGGTGCGCTACGTCAAGCCTCACGGCGCCCTGTACAACACGATCGTC	1	1	0.978495	0.986755	0.985507	0.990151	1	0.994083	0.997041	0.987805	1	0.95	0.964286	0.975523
	476	TP37844	TGCAGTGTCACCGCGCCGCGCGCAGCCAGGTTGGCCTGGGCAAGTTCGTGCGCGGGGGCCTGTT	TGCAGTGTCACCGCGCCGCGCGCAGCCAGGTTGGCCTGGGCAAGTTCGTGCGCGGGGGCCTGTC	1	1	1	1	1	1	0.971429	0.985507	0.978468	1	0.989247	0.948718	0.964286	0.975563
	477	TP2226	TGCAGAACGCGATGGCGACCACCTTCAGTGGCGCGGTGGTGCGCACCACCCATCTCAGCGGCAT	TGCAGAACGCGATGGCGACCACCTTCAGTGGCGCGGTGGTGCGCACCACCCATCTCAGCGGCAC	1	0.978261	1	1	0.952381	0.986128	1	1	1	0.954545	0.987013	1	0.962963	0.97613
	478	TP28562	TGCAGGCGGCGATACAAATCGAGCAGTGGAGCGGACATAGGGGGTCTCCCTAAAGAAACGGCGG	TGCAGGCGGCGATACAAATCGAGCAGTGGAGCGGACATAGGGGGTCTCCCTAAAGAAACGGCCG	0.916667	1	1	0.888889	1	0.961111	0.875	0.913043	0.894022	1	0.97619	0.928571	1	0.97619
	479	TP35910	TGCAGTCCCACGTCGTCCAGGGAACCGTCGGCAACAGCATCGCTGTTCCCGTGATGCGGGCTAT	TGCAGTCCCACGTCGTCCAGGGAACCGTCGGCAACAGCATCGCTGTTCCCGTGATGCGGGCTAG	0.987013	0.969697	1	0.990099	0.966667	0.982695	0.96875	0.964912	0.966831	0.97561	0.967742	1	0.962963	0.976579
	480	TP27070	TGCAGGCCAAGCTCGCCACCGAGCGCGATCCCAACGTCCGCCAGGACCTGGCGATCATGATTGC	TGCAGGCCAAGCTCGCCACCGAGCGCGATCCCAACGTCCGCCAGGACCTGGCGATCATGATTCC	1	0.985915	0.97619	0.964286	1	0.985278	0.95122	0.965517	0.958368	0.976744	0.964286	1	0.965517	0.976637
	481	TP25390	TGCAGGATCCTGACGCCGTTGACGATCAGTTCGTGCATACCGACGCGGTGGTGCTGGACGAAGG	TGCAGGATCCTGACGCCGTTGACGATCAGTTCGTGCATACCGACGCGGTGGTGCTGGACGAAAG	0.983051	1	0.983051	0.955224	1	0.984265	1	0.989362	0.994681	0.979167	0.975309	0.952381	1	0.976714
	482	TP18873	TGCAGCGCTGGGCGCGCGAACGCCGCAGCGAGAACACCGTCGCTGCGTACAGCTTCGATGCGAT	TGCAGCGCTGGGCGCGCGAACGCCGCAGCGAGAACACCGTCGCTGCGTACAGCTTCGATGCGAA	1	0.96875	0.923077	1	1	0.978365	1	0.990196	0.995098	0.923077	0.985915	1	1	0.977248
	483	TP30123	TGCAGGGGCGGCTGATCCTGACCCGTCCGCTGGCACAGCTGACCCGCGAGAACGTGCGCAGCAT	TGCAGGGGCGGCTGATCCTGACCCGTCCGCTGGCACAGCTGACCCGCGAGAACGTGCGCAGCAC	0.977778	0.983051	1	0.977273	1	0.98762	1	1	1	0.972973	0.971831	0.983333	0.981818	0.977489
	484	TP26706	TGCAGGCACATCATGATCGCCACCGACGGCGTTTTCTCGATGGACGGGTTTGTTGCCCCGCTGC	TGCAGGCACATCATGATCGCCACCGACGGCGTTTTCTCGATGGACGGGTTCGTTGCCCCGCTGC	1	1	0.968504	0.930556	0.8875	0.957312	0.894737	0.9375	0.916118	0.921739	0.989583	1	1	0.977831
	485	TP26213	TGCAGGATTTCCTTGAGCTGGCCGATCAGGAAGTCGGCCCGCTTGGCATGTTCGAGCTGGTAGG	TGCAGGATTTCCTTGAGCTGGCCGATCAGGAAGTCGGCCCGCTTGGCATGTTCGAGCTGGTAGC	1	1	0.972973	1	1	0.994595	0.954545	0.973684	0.964115	1	0.979167	0.964286	0.96875	0.978051
	486	TP29032	TGCAGGCTGTTGCGGAAGTGCTGATCGGCGGCGTGGTAGCGGCCCAGATCAAGATATTGGCCCG	TGCAGGCTGTTGCGGAAGTGCTGATCGGCGGCGTGGTAGCGGCCCAGATCAAGATATTGGCCCC	0.96875	1	1	0.941176	1	0.981985	0.956522	0.9875	0.972011	1	0.984615	0.95	0.977778	0.978098
	487	TP795	TGCAGAAACGCGATGGTCTGCGCTTCGGCCTGGCCCAAGGTCACCGTGCTGTCCACGACGCGCT	TGCAGAAACGCGATGGTCTGCGCTTCGGCCTGGCCCAAGGTCACCGTGCTGTCCACGACGCGCC	1	0.954545	1	1	1	0.990909	1	0.952381	0.97619	1	0.985294	1	0.928571	0.978466
	488	TP28589	TGCAGGCGGGGCGCTTCACTGTGCACCAAGTGTCTGTCCCTACCTACGCGCGGGTAGACGGCCG	TGCAGGCGGGGCGCTTCACTGTGCACCAAGTGTCTGTCCCTACCTACGCGCGGGTAGACGGCCC	1	0.958333	1	0.941176	1	0.979902	1	1	1	0.956522	1	0.981818	0.97561	0.978487
	489	TP18352	TGCAGCGCGGCCGCTACACCGTGAGCCAGGTGCTGGCGGTGGACCATCCACTGAGCGTGGTCGG	TGCAGCGCGGCCGCTACACCGTGAGCCAGGTGCTGGCGGTGGACCATCCACTGAGCGTGGTCCG	0.964286	1	0.866667	1	0.933333	0.952857	1	0.979592	0.989796	1	0.966667	1	0.947368	0.978509
	490	TP5897	TGCAGACGATGGAGAAGCAACTGCCCAAGTTGCAAAAAGAAGCCGCGATCAAGAAGGAGTCTCG	TGCAGACGATGGAGAAGCAACTGCCCAAGTTGCAAAAAGAAGCCGCGATCAAGAAGGAGTCTCC	1	1	0.959184	0.97479	0.970588	0.980912	0.986667	0.977654	0.98216	0.965116	0.987952	0.961538	1	0.978652
	491	TP3790	TGCAGAATCTGTTTGACCTGAGTAGCGGTGTCGTAATGCTCCTGGCCTACGTACAGCGGGTCGA	TGCAGAATCTGTTTGACCTGAGTAGCGGTATCGTAATGCTCCTGGCCTACGTACAGCGGGTCGA	1	0.857143	1	1	1	0.971429	0.910714	0.979798	0.945256	1	0.915254	1	1	0.978814
	492	TP29251	TGCAGGGAACAAAAGCCTTACAGCAACGAGGACAGGATCGGGATGGCTGCCCGCGGCCGCTTGG	TGCAGGGAACAAAAGCCTTACAGCAACGAGGACAGGATCGGGATGGCTGCCCGCGGCCGCTTGC	0.953488	1	0.95	1	1	0.980698	1	1	1	0.944444	0.971014	1	1	0.978865
	493	TP15880	TGCAGCCCAGGAAGAGCGCGAGCGCGTGCAGCGCGATCTGGCCACCGCCGACGTCGCGATCAAC	TGCAGCCCAGGAAGAGCGCGAGCGCGTGCAGCGCGATCTGGCCACCGCCGACGTCGCGATCAAA	0.941176	1	1	0.857143	1	0.959664	1	0.972973	0.986486	0.969697	0.980769	0.965517	1	0.978996
	494	TP5610	TGCAGACCCGCGAGCAGCACATCCGCCGTGAGAAGGCCACCTCCAACATCTGCACCGCGCAGGT	TGCAGACCCGCGAGCAGCACATCCGCCGCGAGAAGGCCACCTCCAACATCTGCACCGCGCAGGT	1	0.965517	1	1	1	0.993103	1	0.988235	0.994118	1	0.949153	1	0.970588	0.979935
	495	TP19198	TGCAGCGGCTGGCGGTGAAAGGCCAGTACCTGGCCTGCGTGGACGCAGTGGCCAACAGCGACTT	TGCAGCGGCTGGCGGTGAAAGGCCAGTACCTGGCCTGCGTGGACGCAGTGGCCAACAGCGACTC	1	0.982759	0.986842	1	1	0.99392	1	0.99115	0.995575	1	0.97619	0.978261	0.965517	0.979992
	496	TP7415	TGCAGAGCGGGGCGTCGTTGAAGAAGATCGAGCTGCGCATCCTGGATGGAAAAGGCGAGGTGGT	TGCAGAGCGGGGCGTCGTTGAAGAAGATCGAGCTGCGCATCCTGGATGGAAAAGGCGAGGTGGG	0.96875	0.97619	1	1	1	0.988988	0.965517	0.95	0.957759	0.967742	0.952381	1	1	0.980031
	497	TP9758	TGCAGATGCTGCGCGACGCGCAGACGCACGCGCTGCCCACCGACGCCACCGACCGCCTGCGCAT	TGCAGATGCTGCGCGACGCGCAGACGCACGCGCTGCCCACCGACGCCACCGACCGCCTGCGCAC	1	0.972222	1	1	0.952381	0.984921	1	1	1	0.971429	0.987952	1	0.960784	0.980041
	498	TP13972	TGCAGCAGCGCGAAGCAGACGCAGCCAGCGGTCATCAGTTGCTCGGCCTCGGGCACTTTGGGGT	TGCAGCAGCGCGAAGCAGACGCAGCCAGCGGTCATCAGTTGCTCGGCCTCGGGCACTTTGGGGG	0.966102	1	0.969231	1	0.973684	0.981803	1	0.963964	0.981982	0.93617	0.984375	1	1	0.980136
	499	TP14744	TGCAGCATCGCCTGCTGCTCGTCATTGAGCGGGATTTCGATCTCATCGATCTTCATGTGCCCGT	TGCAGCATCGCCTGCTGCTCGTCATTGAGCGGGATTTCGATCTCATCGATCTTCATGTGCCCGA	0.986301	0.983051	0.962963	1	0.928571	0.972177	1	0.991379	0.99569	1	1	0.966667	0.955556	0.980556
	500	TP12639	TGCAGCACATGCGCTTCGGTGAAGGCACTGACCAGCGTGTTGGGGATGATCGCCATGATGTAGG	TGCAGCACATGCGCTTCGGTGAAGGCACTGACCAGCGTGTTGGGGATGATCGCCATGATGTACG	0.966102	1	1	1	0.97561	0.988342	1	1	1	0.978261	0.989474	1	0.954545	0.98057
	501	TP16316	TGCAGCCGCATCTTATACGCCACTATCCTTATGGAGATCTTCTTTCACACATCATCGGATATGT	TGCAGCCGCATCTTATACGCCACTATCCTTATGGAGATCTTCTTTCACACATCATCGGATATGG	0.977273	0.985075	0.96	0.977778	0.978261	0.975677	1	0.991525	0.995763	0.975904	0.960396	0.986486	1	0.980697
	502	TP21466	TGCAGCTGCGCGACCAGCGACTGGCGCAGCAGGTCTTCGTCTTCGGCAATGAGCGCATCAAGCT	TGCAGCTGCGCGACCAGCGACTGGCGCAGCAGGTCTTCGTCTTCGGCAATGAGCGCATCAAGCG	1	1	1	1	0.971429	0.994286	1	0.990909	0.995455	0.957447	0.987179	0.978261	1	0.980722
	503	TP16361	TGCAGCCGCGCGAGATGCGGCCGTACGCCAAGGCGCTGCCGTTGGGTGACACCACCGATCTGCT	TGCAGCCGCGCGAGATGCGGCCGTACGCCAAGGCGCTGCCGTTGGGTGACACCACCGATCTGCG	0.96	1	1	1	1	0.992	1	1	1	1	0.978723	1	0.946429	0.981288
	504	TP28398	TGCAGGCGCCCAGCCCATCGGGCTAGGCTGACATCATGAATCCCCCTGTTTTACTGCTGCATGG	TGCAGGCGCCCAGCCCATCGGGCTAGGCTGACATCATGAATCCCCCTGTTTTACTGCTGCATGC	0.970588	1	1	1	1	0.994118	1	0.986842	0.993421	0.97561	0.977778	1	0.972973	0.98159
	505	TP25593	TGCAGGATGACCTCACCGAAAAGATCCGCAGCACTTCCGCACGCGGCGTGCTGATCGACATTTC	TGCAGGATGACCTCACCGAAAAGATCCGCAGCACTTCCGCACGCGGCGTGCTGATCGACATTCC	1	0.984127	0.967742	1	0.98	0.986374	1	0.982143	0.991071	1	0.988636	0.981481	0.956522	0.98166
	506	TP24406	TGCAGGACGTTCAGCAACAACAACAACGCTGCTCGTTACGGCCAATATAGAAGCCGTTCTGAAT	TGCAGGACGTTCAGCAACAACAACAACGCTGCTCGTTACGGCCAATATAGAAGCCGTTCTGAAA	1	1	1	0.975	0.960526	0.987105	1	1	1	1	0.96	0.966667	1	0.981667
	507	TP14737	TGCAGCATCGACGATCCTGACAAGGGCTCAGGCCACTATGCCCAGCACAAGGCAAGCATGGAGG	TGCAGCATCGACGATCCTGACAAGGGCTCAGGCCACTATGCCCAGCACAAGGCAAGCATGGAGA	0.966667	1	0.962963	0.971831	0.986111	0.977514	1	0.980132	0.990066	0.972603	0.983193	0.988764	0.984375	0.982234
	508	TP2731	TGCAGAAGATCGGTAAGGCGTTCATGCTACCGATCGCCATCCTCCCTGCCGCAGGTCTGCTGCT	TGCAGAAGATCGGTAAGGCGTTCATGCTACCGATCGCCATCCTCCCTGCCGCAGGTCTGCTACT	0.828571	0.727273	1	0.956522	1	0.902473	0.983333	0.883721	0.933527	1	0.929825	1	1	0.982456
	509	TP20839	TGCAGCTCGTCGATCGCCTCCTGGCAGCCAGCGACGTCGGCAAAGGTCGATTTGGGGGTGTCTT	TGCAGCTCGTCGATCGCCTCCTGGCAGCCAGCGACGTCGGCAAAAGTCGATTTGGGGGTGTCTT	1	1	0.909091	0.946903	0.923077	0.955814	0.969697	0.877358	0.923528	0.931034	1	1	1	0.982759
	510	TP15589	TGCAGCCACTGGGGATTCTCGGCGTACAGATAGTTTGCCTCGTCGATGTTGACCGTCGGGATGT	TGCAGCCACTGGGGATTCTCGGCGTACAGATAGTTTGCCTCGTCGATGTTGACCGTCGGGATGC	1	0.966667	0.973684	0.931034	1	0.974277	1	1	1	1	1	0.969697	0.961538	0.982809
	511	TP17150	TGCAGCGACACGGCGCCGTTGCTGCCCACACAGCGGTAGACGCGCACGTTGTCGCTCTGCGCCG	TGCAGCGACACGGCGCCGTTGCTGCCCACACAGCGGTAGACGCGCACGTTGTCGCTCTGCGCCC	0.967742	1	0.931034	0.970588	1	0.973873	1	0.978022	0.989011	0.952381	0.980198	1	1	0.983145
	512	TP16010	TGCAGCCCGCGTTCTGACCCTACTGAAAAGCGGGGGGAGCCACGATGCCACCGTGATCATTCAC	TGCAGCCCGCGTTCTGACCCTACTGAAAAGCGGGGGGAGCCACGATACCACCGTGATCATTCAC	1	0.942857	0.970588	1	1	0.982689	1	1	1	0.97619	0.98	0.976744	1	0.983234
	513	TP32399	TGCAGGTGTACGGCCTGGACCTGCGCCACACCCCCAGCGTGGAGGCCTTCTGCAACGAGTTGCT	TGCAGGTGTACGGCCTGGACCTGCGCCACACCCCCAGCGTGGAGGCCTTCTGCAACGAGTTGCC	1	0.969697	0.96875	0.970588	1	0.981807	0.931034	1	0.965517	1	0.966667	1	0.966667	0.983333
	514	TP13257	TGCAGCACGTGCACGGTCACGGCCGACTGGTTGTCCTCGGCGGTGGAGAACACCTGCGAGGCCT	TGCAGCACGTGCACGGTCACGGCCGACTGGTTGTCCTCGGCGGTGGAGAACACCTGCGAGGCCC	1	0.971429	1	1	0.958333	0.985952	0.96875	0.959184	0.963967	1	1	0.934783	1	0.983696
	515	TP25619	TGCAGGATGCGCAGCGCGCGCACGTGCAGCAGCGCCAGCTGGACAACGTGGGCCGCCTGACCCG	TGCAGGATGCGCAGCGCGCGCACGTGCAGCAGCGCCAGCTGGACAACGTGGGCCGCCTGACCCC	0.982143	0.969231	0.985915	0.96875	1	0.981208	0.967213	0.984127	0.97567	0.980392	0.981481	0.973214	1	0.983772
	516	TP29612	TGCAGGGCAGCCGCTGCCGTGGTGCCGCCAATGGCGCGGCGGGAAACGAACAACGCCGTGAAAG	TGCAGGGCAGCCGCTGCCGTGGTGCCGCCAATGGCGCGGCGGGAAACGAACAACGCCGTGAAAA	1	0.965517	0.97561	0.979167	1	0.984059	1	1	1	1	0.974359	0.984127	0.977778	0.984066
	517	TP37378	TGCAGTGCTGTCTGACGGGGAACCAGCGGGAAAGCGTTGGTCGCGAGGACGTTATGTCACGAGT	TGCAGTGCTGTCTGACGGGGAACCAGCGGGAAAGCGTTGGTCGCGAGGACATTATGTCACGAGT	1	1	1	0.982609	1	0.996522	1	0.964497	0.982249	1	0.9375	1	1	0.984375
	518	TP9311	TGCAGATCGATGGCGCGGTCCTGCGATTCGTAATTGCGACCGCTGCTCAACGACACCAGCTGTT	TGCAGATCGATGGCGCGGTCCTGCGATTCGTAATTGCGACCGCTGCTCAACGACACCAGCTGTC	0.9	0.941176	0.903226	0.939394	0.962963	0.929352	0.975	0.946667	0.960833	1	0.964286	0.973684	1	0.984492
	519	TP32077	TGCAGGTGCAGGCGGCGGCGATCCAGGCGCACGGCAAGGAAGTGTTCGACAGCTTCCCTGAAAT	TGCAGGTGCAGGCGGCGGCGATCCAGGCGCACGGCAAGGAAGTGTTCGACAGCTTCCCTGAAAC	0.973684	1	1	1	0.964286	0.987594	1	1	1	0.98	0.985075	0.972973	1	0.984512
	520	TP37669	TGCAGTGGGCATCATGAAAGTGCTTGATCGCATTAATCGCACTGGCACGACGGTCGTCATGGCT	TGCAGTGGGCATCATGAAAGTGCTTGATCGCATTAATCGCACTGGCACGACGGTCGTCATGGCC	0.985915	1	0.968	0.980769	0.978723	0.982682	1	1	1	0.985507	0.987179	0.965517	1	0.984551
	521	TP15557	TGCAGCCACAGCAGGTGAGCCTGGCCAAATGGAACAACTGCCGCATGGCCATCGACATCGCGCG	TGCAGCCACAGCAGGTGAGCCTGGCCAAATGGAACAACTGCCGCATGGCCATCGACATCGCGCC	0.976744	0.962264	1	1	1	0.987802	1	0.993056	0.996528	0.977273	0.977941	0.983051	1	0.984566
	522	TP16872	TGCAGCCTTCTCGTCGTTATCACGATAGTCGCGCACGATAACCAGAGCCATCGCGGTGAAGAAC	TGCAGCCTTCTCGTCGTTATCACGATAGTCGCGCACGATAACCAGAGCCATCGCGGTGAAGAAA	1	1	0.984375	0.978571	0.977778	0.988145	1	0.963964	0.981982	0.969697	1	1	0.96875	0.984612
	523	TP28880	TGCAGGCTCGATCACTTCGCGCATTTCCACCAGCTTGTCCACGAAGTCCTGGGTGGGCATCAAC	TGCAGGCTCGATCACTTCGCGCATTTCCACCAGCTTGTCCACGAAGTCCTGGGTGGGCATCAAA	1	0.969697	1	0.888889	0.977778	0.967273	1	1	1	0.972973	1	0.966667	1	0.98491
	524	TP37468	TGCAGTGGAGCCATCCTTGAAATACCACCCTGTCGTGCTTGACGTTCTAACCTAGGTCCATAAT	TGCAGTGGAGCCATCCTTGAAATACCACCCTGTCGTGCTTGACGTTCTAACCTAGGTCCATAAA	0.985816	0.992063	0.964706	0.987952	0.990741	0.984256	1	0.99537	0.997685	0.978723	0.971193	1	0.990654	0.985143
	525	TP28363	TGCAGGCGCAGATCGATGCCTGCTTCGCCGATTTCGATATCCATGCCGTGAAGCTGGGCATGCT	TGCAGGCGCAGATCGATGCCTGCTTCGCCGATTTCGATATCCATGCCGTGAAGCTGGGCATGCC	0.96875	1	1	1	0.909091	0.975568	0.964286	1	0.982143	0.962963	1	0.978261	1	0.985306
	526	TP26815	TGCAGGCACTGGGCACGGCCAAGGCGCGCGAATCGGTGACGGTCACCGCCAAGGTCAGCGAAAT	TGCAGGCACTGGGCACGGCCAAGGCGCGCGAATCGGTGACGGTCACCGCCAAGGTCAGCGAAAA	0.945946	1	1	0.941176	0.97561	0.972546	1	1	1	0.965517	0.97619	1	1	0.985427
	527	TP19240	TGCAGCGGGTGATGGCCGACCGCATCCATGCCTGTGGCACCTTCTACCTGCTGTGGCCCTCGGG	TGCAGCGGGTGATGGCCGACCGCATCCATGCCTGTGGCACCTTCTACCTGCTGTGGCCCTCGGC	0.9	0.966667	0.952381	0.9	1	0.94381	0.941176	1	0.970588	1	0.979167	1	0.962963	0.985532
	528	TP9683	TGCAGATGCACCACCACCGCGCCGAGCACTGGATCGTGGTCAGCGGCACCGCCGAGGTCACCCG	TGCAGATGCACCACCACCGCGCCGAGCACTGGATCGTGGTCAGCGGCACCGCCGAGGTCACCCC	0.964286	0.9875	1	0.933333	0.979167	0.972857	0.967742	0.989247	0.978495	0.982456	1	0.977273	0.982456	0.985546
	529	TP17962	TGCAGCGCATGCAGGCCCCCGAAGAAATGCAGATCGGCCGCAACGGCAAGCGCGACCCGCTGCT	TGCAGCGCATGCAGGCCCCCGAAGAAATGCAGATCGGCCGCAACGGCAAGCGCGACCCGCTGCC	1	0.953488	0.962963	1	0.888889	0.961068	1	1	1	0.969697	0.972973	1	1	0.985667
	530	TP28555	TGCAGGCGGCCGCGCGCGCCGATCACTACAGCGACTTTGGCGATGCCTTCTCGCCCAAGCTGAG	TGCAGGCGGCCGCGCGCGCCGATCACTACAGCGACTTTGGCGATGCCTTCTCGCCCAAGCTGAC	0.947368	0.956522	1	1	1	0.980778	1	0.944444	0.972222	1	1	0.972973	0.969697	0.985667
	531	TP19195	TGCAGCGGCTGGCCATTCAGGGTCACCGAGCCGACGTAATCGTGGCCCTTGCCCAGCCCTTCGG	TGCAGCGGCTGGCCATTCAGGGTCACCGAGCCGACGTAATCGTGGCCCTTGCCCAGCCCTTCCG	1	0.97619	0.941176	0.980769	1	0.979627	0.969697	1	0.984848	0.977273	0.988889	1	0.977273	0.985859
	532	TP28425	TGCAGGCGCGGCGAAGCCGCGCCCACGATCACCGCCACTGGGGCCAGGCAGGGGGAAGCTATTG	TGCAGGCGCGGCGAAGCCGCGCCCACGATCACCGCCACTGGGGCCAGGCAGGGGGAAGCTATTC	1	0.975	0.979592	1	0.972973	0.985513	1	1	1	0.984127	0.959459	1	1	0.985897
	533	TP29768	TGCAGGGCGAAGCGGGCATCCAGTTCGGCGCGGCGGCCGTCGTCGTCGGCATGCTCGAGCTGGT	TGCAGGGCGAAGCGGGCATCCAGTTCGGCGCGGCGGCCGTCGTCGTCGGCATGCTCGAGCTGGC	0.986486	1	0.977778	1	1	0.992853	0.972973	0.972222	0.972598	0.974359	1	1	0.969697	0.986014
	534	TP24303	TGCAGGACCTGGCGCCCGACAGCGAACGCATGCGCGCGGTGCTGGAGCACATCCGCAACAATCT	TGCAGGACCTGGCGCCCGACAGCGAACGCATGCGCGCGGTGCTGGAGCACATCCGCAACAATCG	1	1	1	0.944444	0.846154	0.95812	1	1	1	0.966667	0.977778	1	1	0.986111
	535	TP9994	TGCAGATGGTTTCCATATTGATGCGGGCCACGCCGCACACCACGTTCAGCACGGTGCCCACGGG	TGCAGATGGTTTCCATATTGATGCGGGCCACGCCGCACACCACGTTCAGCACGGTGCCCACGGC	0.967742	1	0.971429	1	1	0.987834	1	0.885714	0.942857	1	0.97619	0.96875	1	0.986235
	536	TP28354	TGCAGGCGCAAGGGGTCAACGTCCCCAACGTGATCGGCAGCGGTCACGCTGCCCTGGTGCTGGG	TGCAGGCGCAAGGGGTCAACGTCCCCAACGTGATCGGCAGCGGTCACGCTGCCCTGGTGCTGGC	1	1	0.977778	1	1	0.995556	1	0.983051	0.991525	1	0.967213	0.977778	1	0.986248
	537	TP30576	TGCAGGGTGCGCGAGCGCACGCCCTGGTAGAGCTCCAGCGGCTTGTCGAGCAGGTTCTGCGCTT	TGCAGGGTGCGCGAGCGCACGCCCTGGTAGAGCTCCAGCGGCTTGTCGAGCAGGTTCTGCGCTC	0.982143	0.983871	0.986667	1	0.962963	0.983129	1	1	1	1	0.980198	0.98913	0.97619	0.98638
	538	TP39221	TGCAGTTGATCTCGGGCATGCTGGCGTCGGATTTCTCGAGCGACGGCGGCCAGACCCGCAACCT	TGCAGTTGATCTCGGGCATGCTGGCGTCGGATTTCTCGAGCGACGGCGGCCAGACCCGCAACCC	0.955224	1	1	1	0.95	0.981045	1	1	1	0.979592	0.967033	1	1	0.986656
	539	TP9296	TGCAGATCGACCGAACGGTAGCCGAAGATCTTGCCACCCAGCAGGAACTTGCCATTGGCATTGG	TGCAGATCGACCGAACGGTAGCCGAAGATCTTGCCACCCAGCAGGAACTTGCCATTGGCATGGG	0.985714	0.987013	0.984615	1	0.958333	0.983135	1	0.986301	0.993151	0.977528	0.990991	1	0.978261	0.986695
	540	TP18211	TGCAGCGCGCCGTCGGCCAGCGTGTGATGGCCGACGGTGACGTCGCCGACGTCGCAAATCGAAT	TGCAGCGCGCCGTCGGCCAGCGTGTGATGGCCGACGGTGACGTCGCCGACGTCGCAAATCGAAA	0.92	0.925926	0.894737	0.95	1	0.938133	1	1	1	0.97561	1	0.971429	1	0.98676
	541	TP23718	TGCAGGAAGGCATGGATGCGCCCGATCACATGGTCCAGGTCGTCCATGCGGCTCTTCAGGTAGG	TGCAGGAAGGCATGGATGCGCCCGATCACATGGTCCAGGTCGTCCATGCGGCTCTTCAGGTAGC	1	1	1	0.967742	1	0.993548	0.96	0.971429	0.965714	0.967742	1	0.979592	1	0.986833
	542	TP8605	TGCAGATACTGGCGCATGTCACGCGTCGAAATGCCCGCCACACCGCCCGACAGCACGTCCTCGG	TGCAGATACTGGCGCATGTCACGCGTCGAAATGCCCGCCACACCGCCCGACAGCACGTCCTCGC	1	1	0.965517	1	1	0.993103	1	0.958333	0.979167	0.978261	0.989583	0.98	1	0.986961
	543	TP14181	TGCAGCAGGAAGCGCTTGCCTTCCTGGGCATCGGCCAGCTGCTGCTTGAGCGCCAGGATCTCCC	TGCAGCAGGAAGCGCTTGCCTTCCTGGGCATCGGCCAGCTGCTGCTTGAGCGCCAGGATCTCCA	1	1	0.962264	0.935484	1	0.97955	0.954545	1	0.977273	1	0.983871	1	0.964286	0.987039
	544	TP14175	TGCAGCAGGAACAGCACGGCGTTGGCGATCAGCAACGCTTTGGTGACGGTAGGCAGGCGGGGAA	TGCAGCAGGAACAGCACGGCGTTGGCGATCAGCAACGCTTTGGTGACGGTAGGCAGGCGGGAAA	0.933333	0.974359	1	1	1	0.981538	1	0.953488	0.976744	0.971429	1	0.976744	1	0.987043
	545	TP18154	TGCAGCGCCTGGGCGTCATCGTCGCTGTCCTGGTCGGTGTCGCTCCAGCTGTCATTGGCCGCAT	TGCAGCGCCTGGGCGTCATCGTCGCTGTCCTGGTCGGTGTCGCTCCAGCTGTCATTGGCCGCAA	1	0.974359	1	1	0.978723	0.990616	0.966667	0.989691	0.978179	1	0.986842	0.962963	1	0.987451
	546	TP2320	TGCAGAACTGGCTCGTGGCCGTACTCTTGTCGAGGGTTGCCGTTTTGCTACCGCGGTGGCGACT	TGCAGAACTGGCTCGTGGCCGTACTCTTGTCGAGGGCTGCCGTTTTGCTACCGCGGTGGCGACT	1	1	1	0.941176	0.941176	0.976471	1	0.888889	0.944444	1	0.95	1	1	0.9875
	547	TP36297	TGCAGTCGCGCCAGGTGAAGCGCATGATCGCGTCGTACGTTGGCGAGAACAAGGAATTCGAAAG	TGCAGTCGCGCCAGGTGAAGCGCATGATCGCGTCGTACGTTGGCGAGAACAAGGAATTCGAAAA	0.964286	1	1	0.928571	1	0.978571	1	0.970149	0.985075	0.972973	1	1	0.977273	0.987561
	548	TP32076	TGCAGGTGCAGGCGAGCATCCGCAACGACGCACGCTGGGCACAGGCCTGGCCGTCGCTGCGGCT	TGCAGGTGCAGGCGAGCATCCGCAACGACGCACGCTGGGCACAGGCCTGGCCGTCGCTGCGGCC	1	1	0.96875	0.964286	1	0.986607	1	0.983051	0.991525	1	0.980769	0.969697	1	0.987617
	549	TP1981	TGCAGAACAGCGTGATGTTCCCCCAGTCGCACAGCAGCAGGGCCTGGGCCGCGCCGCCATCCTT	TGCAGAACAGCGTGATGTTCCCCCAGTCGCACAGCAGCAGGGCCTGGGCCGCGCCGCCATCCTC	1	1	0.903226	0.918919	1	0.964429	0.928571	1	0.964286	0.981132	0.989583	1	0.980769	0.987871
	550	TP31475	TGCAGGTCACGATCGGCGCCCAGCTGCTTCCGCTGATGACCCAGCTGGTGATATGGGCCACCAC	TGCAGGTCACGATCGGCGCCCAGCTGCTTCCGCTGATGACCCAGCTGGTGATATGGGCCACCAA	1	0.8	1	0.947368	1	0.949474	0.966667	1	0.983333	0.952381	1	1	1	0.988095
	551	TP21894	TGCAGCTGGTTCGCTTCGAACAGCAGGCGGATGCTGCCGCGGGCAGCTTCGCGCGGGGTCAGGC	TGCAGCTGGTTCGCTTCGAACAGCAGGCGGATGCTGCCGCGGGCAGCTTCGCGCGGGGTCAGCC	0.947368	0.982456	1	0.925926	1	0.97115	1	0.960526	0.980263	0.961538	0.990991	1	1	0.988132
	552	TP3578	TGCAGAATCCCCAGGTGGTGCAATTGTAGGCCGCGAGTGCACCCAAATTGTGCTCGCGGATTCG	TGCAGAATCCCCAGGTGGTGCAATTGTAGGCCGCGAGTGCACCCAAATTGTGCTCGCGGATTCC	0.947368	1	0.939394	1	1	0.977352	1	0.986842	0.993421	1	0.953125	1	1	0.988281
	553	TP12729	TGCAGCACCATGTCTTCGTTCCAGGCGGCCCCGTCCAGTCCGAAGGTGATGGCCACGCGCTGCT	TGCAGCACCATGTCTTCGTTCCAGGCGGCCCCGTCCAGTCCGAAGGTGATGGCCACGCGCTGCG	0.97561	0.857143	0.972222	1	0.965517	0.954098	0.956522	0.898305	0.927413	0.973684	0.979592	1	1	0.988319
	554	TP27152	TGCAGGCCATCATTGATAACGGCAATGACGTCCTTTTCTTTGTTCTCGCTGTTGGCGTAGATCG	TGCAGGCCATCATTGATAACGGCAATGACGTCCTTTTCTTTGTTCTCGCTGTTGGCGTAGATCA	1	0.971429	1	0.969697	0.947368	0.977699	1	1	1	0.96875	0.985294	1	1	0.988511
	555	TP11769	TGCAGCAACTCATGGAGGTGATCAGCGTCAGGGACTTGATAGTGCAAAGAACCTAGGATGGTGA	TGCAGCAACTCACGGAGGTGATCAGCGTCAGGGACTTGATAGTGCAAAGAACCTAGGATGGTGA	0.954545	1	1	1	1	0.990909	0.933333	0.963855	0.948594	1	0.954545	1	1	0.988636
	556	TP31653	TGCAGGTCCTGGGAGCTCAACTTCATCCCACTGTGGGGCTGGTGGAGATTCTCGACGAGATACT	TGCAGGTCCTGGGAGCTCAACTTCATCCCACTGTGGGGCTGGTGGAGATTCTCGACGAGATACG	0.989474	0.967742	0.95625	0.959459	1	0.974585	0.955882	0.983607	0.969744	0.989796	0.988636	1	0.976744	0.988794
	557	TP27129	TGCAGGCCACGGCCCATCAGCAGGTTGAACTTCTGATCGGTACCGCCCAGTTCGACGTCCGCTT	TGCAGGCCACGGCCCATCAGCAGGTTGAACTTCTGATCGGTACCGCCCAGTTCGACGTCCGCTC	1	0.981481	1	1	0.959184	0.988133	1	0.981132	0.990566	0.984848	1	0.970588	1	0.988859
	558	TP29574	TGCAGGGCACCGCCGAAGGCCATGCCTTCCGCCGCGATGAACTGGATGCGCTGCTGGTGCTTGC	TGCAGGGCACCGCCGAAGGCCATGCCTTCCGCCGCGATGAACTGGATGCGCTGCTGGTGCTTGA	0.986842	0.965517	0.986842	1	0.977778	0.983396	1	1	1	0.986301	0.987013	0.982143	1	0.988864
	559	TP11711	TGCAGCAACGCATCGCGCGAGGGGAAGTGCCAGTAGAAGCTGCCCTTGGTGACACCGAGACGAC	TGCAGCAACGCATCGCGCGAGGGGAAGTGCCAGTAGAAGCTGCCCTTGGTGACACCGAGACGAA	1	0.963855	0.986842	1	0.96	0.98214	0.982143	0.977612	0.979877	1	0.99375	1	0.962025	0.988944
	560	TP27258	TGCAGGCCCGCCTGCTGGTCGAGCAGGCCAACATCCAAGCCGATCAAACGCGGGCAGACACACT	TGCAGGCCCGCCTGCTGGTCGAGCAGGCCAACATCCAAGCCGATCAAACGCGGGCAGACACACG	1	0.980769	1	0.96	0.966667	0.981487	1	1	1	0.96875	0.9875	1	1	0.989062
	561	TP15891	TGCAGCCCATGCCCATATCAGCGCACTCACGGTAAAAACCACTAGGCCGAGGAAGGACGTTCGT	TGCAGCCCATACCCATATCAGCGCACTCACGGTAAAAACCACTAGGCCGAGGAAGGACGTTCGT	1	0.6875	0.955556	0.897727	0.875	0.883157	0.781818	0.893939	0.837879	0.988095	0.969231	1	1	0.989332
	562	TP24388	TGCAGGACGTTTCAGCAACAACAACAAACGCTGCTCGTTACGGCCAATATAGAAGCCGTTCTGA	TGCAGGACGGTTCAGCAACAACAACAAACGCTGCTCGTTACGGCCAATATAGAAGCCGTTCTGA	0.894737	0.982759	0.933333	1	0.962264	0.954619	0.931034	0.984848	0.957941	1	1	0.958333	1	0.989583
	563	TP12547	TGCAGCACACCAGGCCTCTGGCTGGCGAATTTTTATCCATGTCTGTGAAGTCTTTGGACAGAAC	TGCAGCACACCAGGCCTCTGGCTGGCGAATTTTTATCCATGTCTGTGAAGTCTTTGGACAGAAA	0.985714	1	0.97619	0.978166	0.981132	0.984241	0.989247	0.977778	0.983513	0.986301	0.988235	1	0.984472	0.989752
	564	TP12620	TGCAGCACAGTAGCCTTGCCAGCTTCCAGCTCTTGCAGACCACGATAAATGGGTGCGTCAAGCT	TGCAGCACAGTAGCCTTGCCAGCTTCCAGCTCTTGCAGACCACGATAAATAGGTGCGTCAAGCT	1	0.833333	0.956989	0.964029	1	0.95087	1	0.979452	0.989726	1	0.959184	1	1	0.989796
	565	TP32863	TGCAGGTTGGCCAGGTGCGCATCAGCGATGTGCATCCGCCGATCGCCAAGCTGCGCGAAGGACT	TGCAGGTTGGCCAGGTGCGCATCAGCGATGTGCATCCGCCGATCGCCAAGCTGCGCGAAGGACG	1	0.972973	0.952381	1	0.944444	0.97396	1	0.983051	0.991525	1	1	0.96	1	0.99
	566	TP16313	TGCAGCCGCAGGTTCTCACGGTTCTGTTCGATGCTGCTGTCCAGCAGCAGGAACTGCTGGCGGG	TGCAGCCGCAGGTTCTCACGGTTCTGTTCGATGCTGCTGTCCAGCAGCAGGAACTGCTGGCGGC	0.941176	0.973684	0.967742	1	0.983333	0.973187	0.967742	0.972222	0.969982	0.971014	0.989796	1	1	0.990203
	567	TP32872	TGCAGGTTGGCGCTGTAGACACACTCGGGCAGCGGCTTGCCGACCCGCACCAGCGGATCGAAAT	TGCAGGTTGGCGCTGTAGACACACTCGGGCAGCGGCTTGCCGACCCGCACCAGCGGATCGAAAA	0.985714	0.987654	0.984848	1	1	0.991643	0.974359	0.990741	0.98255	0.981481	0.979798	1	1	0.99032
	568	TP18146	TGCAGCGCCTGGAAACTCGGCACGCCGTTGTCGGCCAGGACGACAATCTCGCCGTCGATCCAGG	TGCAGCGCCTGGAAACTCGGCACGCCGTTGTCGGCCAGGACGACAATCTCGCCGTCGATCCAGC	1	0.974026	1	1	1	0.994805	0.933333	1	0.966667	1	1	0.961538	1	0.990385
	569	TP23545	TGCAGGAACGCAGCTTCGAGCGCGTCGGTGGCAACCAGACCATCCGCTGCAACGTGCGTGTGAT	TGCAGGAACGCAGCTTCGAGCGCGTCGGTGGCAACCAGACCATCCGCTGCAACGTGCGTGTGAC	1	0.984375	0.977778	1	1	0.992431	0.941176	0.980392	0.960784	0.981481	1	1	0.982143	0.990906
	570	TP31499	TGCAGGTCAGCAGCAGCGATGCGGTGGTGATTCCCAACGCCGCCGTGCAGTTCGGCAGCAAGGG	TGCAGGTCAGCAGCAGCGATGCGGTGGTGATTCCCAACGCCGCCGTGCAGTTCGGCAGCAAAGG	0.978723	0.980392	0.972222	1	1	0.986268	0.954545	0.970149	0.962347	0.975	0.990476	1	1	0.991369
	571	TP18189	TGCAGCGCGAGTACCAGCAGCACGCACTGGAAGAAATGGACCTGGATGCGGTGCTCGCACGTCG	TGCAGCGCGAGTACCAGCAGCACGCACTGGAAGAAATGGACCTGGATGCGGTGCTCGCACGTCC	1	0.97619	0.966667	1	1	0.988571	0.888889	1	0.944444	1	0.966667	1	1	0.991667
	572	TP28411	TGCAGGCGCGCATTGCACCCGTGGCCTGGCGGCACTTCCCCGATGGCGAGTCGCTGGTCACCCT	TGCAGGCGCGCATTGCACCCGTGGCCTGGCGGCACTTCCCCGATGGCGAGTCGCTGGTCACCCC	1	1	0.980769	0.971429	1	0.99044	1	0.984	0.992	1	0.985714	0.981481	1	0.991799
	573	TP19508	TGCAGCGTGGCCTTCTCCGACTTCCAGATCTCGTTGAGATCGGAGAACTCGCGCTCCAGCGCAT	TGCAGCGTGGCCTTCTCCGACTTCCAGATCTCGTTGAGATCGGAGAACTCGCGCTCCAGCGCAA	1	0.984615	1	0.96	1	0.988923	1	0.980392	0.990196	0.985714	0.981481	1	1	0.991799
	574	TP29843	TGCAGGGCGGTCTTCTCGAGCTGGTATTGGCTCAGTGCATCGGCGTAGTCCAGGTCGCGCATCT	TGCAGGGCGGTCTTCTCGAGCTGGTATTGGCTCAGTGCATCGGCGTAGTCCAGGTCGCGCATCG	0.978723	0.959184	0.969697	1	1	0.981521	1	1	1	1	0.986301	1	0.981818	0.99203
	575	TP5996	TGCAGACGCGTTCTCCGCCCTGAGGTGATGAGACGCGCGGCGTCTTGCTGCGGTATGAAACCCG	TGCAGACGCGTTCTCCGCCCTGAGGTGATGAGACGCGCGGCGTCTTGCTGCGGTATGAAACCCC	0.983333	1	0.987013	0.930233	0.977778	0.975671	0.97561	0.985075	0.980342	1	0.9875	1	0.981132	0.992158
	576	TP11866	TGCAGCAAGGTGCTCAGCAGCGTGTCTGGCGCCAGCGGCGCGCGGCAGGCCCAGGTCGGCGCGT	TGCAGCAAGGTGCTCAGCAGCGTGTCTGGCGCCAGCGGCGCGCGGCAGGCCCAGGTCGGCGCGC	1	1	0.945946	1	1	0.989189	0.928571	1	0.964286	1	0.969697	1	1	0.992424
	577	TP36357	TGCAGTCGGTGGAGAACGTGGACGAGGACGCACTGGTGGTGACCCGTGAGGACGGCTCGTTCCT	TGCAGTCGGTGGAGAACGTGGACGAGGACGCACTGGTGGTGACCCGTGAGGACGGCTCGTTCCC	0.979167	1	0.96875	0.962264	1	0.982036	0.984127	0.992537	0.988332	1	0.991525	1	0.979592	0.992779
	578	TP25503	TGCAGGATCGCCTCGCGGCTGGCGATTGGCTGCGCATAGCGCTCGGCCTCGCGGGCGGCGAAGG	TGCAGGATCGCCTCGCGGCTGGCGATTGGCTGCGCATAGCGCTCGGCCTCGCGGGCGGCGAAAG	0.923077	1	1	1	1	0.984615	0.96	0.985714	0.972857	0.971429	1	1	1	0.992857
	579	TP17461	TGCAGCGATCCCGCGAAAGTGATCGTCGCCCCAAACTCGCCCAAACATCGAGCCGCAGCCAGCG	TGCAGCGATCCCGCGAAAGTGATCGTCGCCCCAAACTCGCCCAAACATCGAGCCGCAGCCAGCC	1	0.904762	0.98	0.986111	1	0.974175	0.958333	0.992754	0.975543	1	1	1	0.972222	0.993056
	580	TP14076	TGCAGCAGCTCGTCGAAGTAGGAGCGCGCGGCCTGGGTGACGAACCAGGAGTCGCTCATCTTGG	TGCAGCAGCTCGTCGAAGTAGGAGCGCGCGGCCTGGGTGACGAACCAGGAGTCGCTCATCTGGG	1	0.979167	1	1	1	0.995833	1	0.956522	0.978261	0.973684	1	1	1	0.993421
	581	TP13794	TGCAGCAGCAGCGGGACCAGCTTCGACGGCGGCACATTCAACTCGCTGCGCACGCGGCGCAGGG	TGCAGCAGCAGCGGGACCAGCTTCGACGGCGGCACATTCAACTCGCTGCGCACGCGGCGCAGGC	1	1	1	0.95	0.973684	0.984737	0.952381	0.97619	0.964286	1	1	0.973684	1	0.993421
	582	TP11858	TGCAGCAAGGCAATGAGCAGGTACACCTGCCAGATCTGGTTGACGAACGGCAGACAAAGCGCCG	TGCAGCAAGGCAATGAGCAGGTACACCTGCCAGATCTGGTTGACGAACGGCAGACAAAGCGCCC	0.964286	0.979592	1	1	0.970588	0.982893	0.95	1	0.975	0.973684	1	1	1	0.993421
	583	TP21477	TGCAGCTGCGGCGGCTCGGGATCGGCGTGCGCGACTACGTCTGCCGCATCGAGCAGGCCATCAT	TGCAGCTGCGGCGGCTCGGGATCGGCGTGCGCGACTACGTCTGCCGCATCGAGCAGGCCATCAA	1	0.975	0.977273	0.9375	1	0.977955	0.965517	1	0.982759	1	0.974359	1	1	0.99359
	584	TP18358	TGCAGCGCGGCGAGGTTGGCGCGGTAATTGATCTTGTGCGGCGGCAGCGAGTGGCCTTCACCGT	TGCAGCGCGGCGAGGTTGGCGCGGTAATTGATCTTGTGCGGCGGCAGCGAGTGGCCTTCACCGA	0.947368	0.947368	0.95	1	1	0.968947	1	0.975	0.9875	1	0.975	1	1	0.99375
	585	TP17828	TGCAGCGCACCCGCCTGCTGCTGCACCTCGTGGATATCTCCCCGATGGAAGGCGGCGTGGAAGG	TGCAGCGCACCCGCCTGCTGCTGCACCTCGTGGATATCTCCCCGATGGAAGGCGGCGTGGAAAG	1	1	1	1	1	1	1	0.931034	0.965517	1	0.976744	1	1	0.994186
	586	TP24407	TGCAGGACGTTTCGCTGGGCTATGGCCGTTCGGTCAGCCGCTTCAACGAGCGCAAGCGCGTGGT	TGCAGGACGTTTCGCTGGGCTATGGCCGTTCGGTCAGCCGCTTCAACGAGCGCAAGCGCGCGGT	1	0.972222	0.944444	1	1	0.983333	0.96	0.978261	0.96913	0.977778	1	1	1	0.994444
	587	TP28414	TGCAGGCGCGCCGCCGCGGCCTGGGCGACATCGCGGCTGTTGGCGCCGATCAGCATCACCACCG	TGCAGGCGCGCCGCCGCGGCCTGGGCGACATCGCGGCTGTTGGCGCCGATCAGCATCACCACCC	1	0.934783	1	1	1	0.986957	1	0.979167	0.989583	1	0.978723	1	1	0.994681
	588	TP37663	TGCAGTGGGACGACGAGCTGCTGGCGCTGTTCAACATTCCGCGCGCGATGCTGCCGCAGGTGCG	TGCAGTGGGACGACGAGCTGCTGGCGCTGTTCAACATTCCGCGCGCGATGCTGCCGCAGGTGCC	0.974359	1	0.973684	1	1	0.989609	1	0.96	0.98	1	1	1	0.979167	0.994792
	589	TP15770	TGCAGCCATTGATTGCCATGCAGCCACTCCAGCTCGGCATGGCGCACCAGGTTCGGCAGGATTT	TGCAGCCATTGATTGCCATGCAGCCACTCCAGCTCGGCATGGCGCACCAGGTTCGGCAGGATTC	1	0.941176	1	1	0.970588	0.982353	0.933333	1	0.966667	1	0.980392	1	1	0.995098
	590	TP21488	TGCAGCTGCGGTGAAAGCGACACCGAGTTGCCTGAGCTCGATGTGCGCACTATTCCGCACGCTA	TGCAGCTGCGGTGAAAGCGACACCGAGCTGCCTGAGCTCGATGTGCGCACTATTCCGCACGCTA	1	1	0.974359	0.933333	0.921053	0.965749	1	0.910448	0.955224	1	0.980769	1	1	0.995192
	591	TP29610	TGCAGGGCAGCATCGGCGTGCGCCGTTCGCGCGCGGGTGAGACCCTGAAGCTGCTCGACGGCCG	TGCAGGGCAGCATCGGCGTGCGCCGTTCGCGCGCGGGTGAGACCCTGAAGCTGCTCGACGGCCC	0.965517	1	0.96875	1	1	0.986853	0.971429	0.977778	0.974603	1	0.982143	1	1	0.995536
	592	TP18194	TGCAGCGCGATGAGCAACATCCCCCATAGCCACGCCCTGCGAGGGAAGCAGGCGCCTAGAACGG	TGCAGCGCGATGAGCAACATCCCCCATAGCCACGCCCTGCGAGGGAAGCAGGCGCCTAGAACGC	0.969697	0.958333	1	0.974359	1	0.980478	1	0.986111	0.993056	1	1	0.982143	1	0.995536
	593	TP27330	TGCAGGCCGACAGCGATGGGCAGCCCTTGGCGCCGATGCTGCCGCGTGATCAGCACGGGCACGT	TGCAGGCCGACAGCGATGGGCAGCCCTTGGCGCCGATGCTGCCGCGTGATCAGCACGGGCACGG	1	0.97619	1	0.478261	1	0.89089	1	1	1	1	0.983193	1	1	0.995798
	594	TP22223	TGCAGCTTATGCCCAGCACCCTCCGCCCCAGTAGCTTCAGCGCCTGTTGCTTCTAGTGGTGGAG	TGCAGCTTATGCCCAGCACCCTCCGCCCCAGTAGCTTCAGCGCCTGTTGCTTCGAGTGGTGGAG	0.752475	1	0.677419	0.676923	0.765306	0.774425	0.807692	0.581081	0.694387	1	1	0.983607	1	0.995902
	595	TP28374	TGCAGGCGCATGCGCACTCGGCGATGACGATGAACTTCGTGCGGGCGCTGATCGATGGCGGTTT	TGCAGGCGCATGCGCACTCGGCGATGACGATGAACTTCGTGCGGGCGCTGATCGATGGCGGTTC	0.982456	0.954545	0.985294	0.97561	1	0.979581	0.981818	1	0.990909	1	0.984615	1	1	0.996154
	596	TP40054	TGCAGTTTGGCCTTTTGGCACTTGTTGATCAGTTAGAGGACGAAACAAAGCCTAAAGGAGGAAG	TGCAGTTTGACCTTTTGGCACTTGTTGATCAGTTAGAGGACGAAACAAAGCCTAAAGGAGGAAG	0.00833333	0	0.00862069	0	0	0.0033908	0.732143	0	0.366071	0.984615	1	1	1	0.996154
	597	TP15509	TGCAGCCAAGTCCGAGACCGAGAAGGGAGCCTGACATGGGCCAGAAAATCAATCCCCATGGTTT	TGCAGCCAAGTCCGAGACCGAGAAGGGAGCCTGACATGGGCCAGAAAATCAATCCCCATGGTTC	0.987952	0.777778	0.989691	0.984127	1	0.947909	0.985294	0.990291	0.987793	1	0.985075	1	1	0.996269
	598	TP35696	TGCAGTCATTGACGAGGATTACTTCGAAGGCGTCGCCATACAACGAGGGCAGGATTTCCCCGAG	TGCAGTCATTGACGAGGATTACTTCGAAGGCGTCGCCATACAACGAGGGCAGGATTTCCCCGAC	0.954545	0.975	1	1	0.972222	0.980354	1	1	1	1	0.986301	1	1	0.996575
	599	TP21150	TGCAGCTGAACACCTTGTCGCTGGACCCGCAACTGTCGGTCCTGCGAATCCTGCAATGTGCCCA	TGCAGCTGAACACCTTGTCGCTGGACCCGCAACTGTCGGTCCTGCGAATCCTGCAATGTGCCAA	1	0.989247	1	0.983051	0.965517	0.987563	1	0.976378	0.988189	1	0.990385	1	1	0.997596
	600	TP20788	TGCAGCTCGACGAGGCCGATGGCGTGCTGTTGGCCGCGCTGTGCTGCCTGCCGTTGCTGGAACT	TGCAGCTCGACGAGGCCGATGGCGTGCTGCTGGCCGCGCTGTGCTGCCTGCCGTTGCTGGAACT	0.982759	0.986111	0.979592	1	0.978723	0.985437	0.981818	0.970149	0.975984	1	0.990385	1	1	0.997596
	601	TP22243	TGCAGCTTATGCCCCAGCACCCTCCGCCCCAGTAGCTTCAGCGCCTGTTGCTTCTAGTGGTGGA	TGCAGCTTATGCCCCAGCACCCTCCGCCCCAGTAGCTTCAGCGCCTGTTGCTTCGAGTGGTGGA	0.50519	0.997337	0.50474	0.459775	0.45965	0.585339	0.761053	0.462843	0.611948	1	1	1	0.992727	0.998182
	602	TP34018	TGCAGTACAAGTTCTAGGAATTCCTCCAACAAAAACAGAAAAACGAACGTAATTTGCGCCAATC	TGCAGTACAAGTTCGAGGAATTCCTCCAACAAAAACAGAAAAACGAACGTAATTTGCGCCAATC	0.122371	0.173184	0.181395	0.222812	0.17298	0.174548	0.731591	0	0.365796	0.996753	1	1	1	0.999188
	603	TP40060	TGCAGTTTGGCCTTTTGGCACTTGTTGATCAGTTAGAGGACGAACAAAGCCTAAAGGAGGAAGT	TGCAGTTTGACCTTTTGGCACTTGTTGATCAGTTAGAGGACGAACAAAGCCTAAAGGAGGAAGT	0.0107941	0	0.000761615	0	0.00132363	0.00257588	0.707926	0.000742942	0.354335	1	1	1	0.997561	0.99939
	604	TP25262	TGCAGGATATGTGCGGAAAATAGACTGAATTGTTTCTGTTGTGAGATTTAGCCTAATACCACCT	TGCAGGATATGTACGGAAAATAGACTGAATTGTTTCTGTTGTGAGATTTAGCCTAATACCACCT	0.0125839	0.00105263	0.00615926	0	0.000294551	0.00401807	1	0.00345901	0.50173	0.999722	1	1	0.998113	0.999459
	605	TP3759	TGCAGAATCTGGGATCCACTTTTAAAAACCTTAAAAATCGTTATTTTTTCTGAAAATCATTTTA	TGCAGAATCTGGGATCCACTTTTAAAAACCTTAAAAATCATTATTTTTTCTGAAAATCATTTTA	0.0384615	0	0.0538922	0	0	0.0184708	1	0.833333	0.916667	0.998503	1	1	1	0.999626
	606	TP37444	TGCAGTGGAATTATTGTTTTTACTCATTGTAGCGCCCAAGCAAATGTGGTCTAATCCTACAAGG	TGCAGTGGAATTATCGTTTTTACTCATTGTAGCGCCCAAGCAAATGTGGTCTAATCCTACAAGG	0.0309278	0.00547731	0.0162933	0	0.000727273	0.0106851	0.895215	0.448123	0.671669	0.999589	0.999616	0.999321	1	0.999632
	607	TP29393	TGCAGGGACTTGATTATTTAAATGATGTTCGTAACATGCGCGCTGCGGAAAACAAAGCCGCACT	TGCAGGGACTTGATTATTTAAATGATGTTCGTAACAGGCGCGCTGCGGAAAACAAAGCCGCACT	0.739309	0.74	0.776368	0.741489	0.720776	0.743588	1	0.998099	0.999049	1	1	0.998543	1	0.999636
	608	TP29391	TGCAGGGACTTGATTATTTAAATGATGTTCGTAACATGCGCGCTGCGGAAAAACAAAGCCGCAC	TGCAGGGACTTGATTATTTAAATGATGTTCGTAACAGGCGCGCTGCGGAAAAACAAAGCCGCAC	0.702734	0.691146	0.733429	0.73745	0.715147	0.715981	1	0.998905	0.999453	1	1	0.999557	0.999095	0.999663
	609	TP34019	TGCAGTACAAGTTCTAGGAATTCCTCCAACAAAAACAGAAAAACGACGTAATTTGCGCCAATCA	TGCAGTACAAGTTCGAGGAATTCCTCCAACAAAAACAGAAAAACGACGTAATTTGCGCCAATCA	0.297742	0.312446	0.294626	0.294842	0.343714	0.308674	0.861827	0.00722022	0.434523	0.999249	1	1	0.999567	0.999704
	610	TP7296	TGCAGAGCCACCAGCTGGTTTCCCGCCAGGGAACTTGAAATTTGTTCCAAAACCACGCTGTTGT	TGCAGAGCCACCAGCTGCTTTCCCGCCAGGGAACTTGAAATTTGTTCCAAAACCACGCTGTTGT	0.250117	0.245247	0.218745	0.224123	0.222041	0.232055	0.88648	0.377349	0.631914	1	1	0.999234	1	0.999809
	611	TP24814	TGCAGGAGCTGTTGGTTTAGCTTGGCGTGCATTGGATGAAGCATCCAAATATGCGTTGGAAAGA	TGCAGGAGCTGTAGGTTTAGCTTGGCGTGCATTGGATGAAGCATCCAAATATGCGTTGGAAAGA	0.0045819	0.00138793	0.00150943	0.000754717	0.00164384	0.00197556	0.783869	0.00269107	0.39328	1	0.999361	1	1	0.99984
	612	TP2066	TGCAGAACCATCTCCCAGAAGTCGCCGACAGTTTGCGGAAGCGGGCCCTGCGTACAGATGTACC	TGCAGAACCATCTCCCAGAAGTCGCCGACAGTTTGCGGAAGCGGGCCCTGCGTACAAATGTACC	0.281818	0	0	0	0	0.0563636	1	1	1	0.999555	1	1	1	0.999889
	613	TP725	TGCAGAAACATCATCGCGCCCAAGCGCGACATGGTGTGCGTCATGGTTTGCCCTCCCAGGCAGT	TGCAGAAACATCATCGCGCCCAAGCGCGACATGGTGTGCGTCATGGCTTGCCCTCCCAGGCAGT	1	1	1	1	1	1	1	0.891304	0.945652	1	1	1	1	1
	614	TP13719	TGCAGCAGCACCAGCAGCTCAGTCATATCAGTCGGAGGCAGTTGCTGCCGCTCCGAAAAAAAAA	TGCAGCAGCACCAGCAGCTCAGTCATATCAATCGGAGGCAGTTGCTGCCGCTCCGAAAAAAAAA	1	1	1	1	1	1	0.928571	0.697674	0.813123	1	1	1	1	1
	615	TP25970	TGCAGGATTACTCATAAATCTATAAGCCGCCGCTTGTTGCATAAAAAGTATCTGCCGCCATATT	TGCAGGATTACTCATAAATCTATAAGCCGCAGCTTGTTGCATAAAAAGTATCTGCCGCCATATT	1	1	1	1	1	1	0.538462	0.298851	0.418656	1	1	1	1	1
	616	TP11178	TGCAGCAAAACATTCGAAATTTTAAATGATCTATTAATCCAATAATTCCATGAGTTTCTGAAGA	TGCAGCAAAACATTCGAAATTTTAAATGATCTATTAATCCAATAATTCCATGAGTTTCCGAAGA	1	1	1	1	1	1	0.812016	0.0140698	0.413043	1	1	1	1	1
	617	TP39436	TGCAGTTGGGCGGCCGCCATGCGTAGTGGCGTTACCTGCGGATTGAAGGAGGAAAGTCCTTCGT	TGCAGTTGGGCGGCCGCCATGCGTAGTGGCGTTACCTGCGGATTGAAGGAGGAAAGTCCTTCGA	0.983333	0.983871	1	1	1	0.993441	0.941176	0.987654	0.964415	1	1	1	1	1
	618	TP21342	TGCAGCTGCATATCCACGGCGAGAACGTGCTGCTGGCCAACACCAGCGAACTGCGTGTGGTGGC	TGCAGCTGCATATCCACGGCGAGAACGTGCTGCTGGCCAACACCAGCGAACTGCGTGTGGTGCC	1	1	0.923077	1	0.944444	0.973504	0.875	0.954545	0.914773	1	1	1	1	1
	619	TP20856	TGCAGCTCTAAAATTCCCTAAAGATTCAATATATATTCCTGCCAAACTTGTAATGGTTGTCCAT	TGCAGCTCTAAAATTCCCTAAAGATTCAATATATATTCCTGCCAAACATGTAATGGTTGTCCAT	0.961538	0.956522	1	1	0.973684	0.978349	1	0.894737	0.947368	1	1	1	1	1
	620	TP34167	TGCAGTACCCGATCGCCATGGCGCAGGGTCGGGACCAGCTCCTGCGGGTTGAGCGCGGCATAGG	TGCAGTACCCGATCGCCATGGCGCAGGGTCGGGACCAGCTCCTGCGGGTTGAGCGCGGCATACG	1	0.952381	1	0.964286	0.971429	0.977619	0.9375	1	0.96875	1	1	1	1	1
	621	TP24594	TGCAGGAGAATCGAAAGACCCCCGAATGACGATCCCCAAGGCCACTCGTCAGATTTTCTGGCGG	TGCAGGAGAATCGAAAGACCCCCGAATGACGATCCCCAAGGCCACTCGTCAGATTTTCTGGCGA	1	1	0.986301	0.930233	0.970588	0.977424	1	0.991597	0.995798	1	1	1	1	1
	622	TP13911	TGCAGCAGCGACATGAAGTCGACGACGTTGGTCGCATCGTCCTCGCGCGGGGTCGGCTCTTCCT	TGCAGCAGCGACATGAAGTCGACGACGTTGGTCGCATCGTCCTCGCGCGGGGTCGGCTCTTCCC	0.964286	0.981481	0.966667	1	1	0.982487	0.958333	0.985075	0.971704	1	1	1	1	1
	623	TP29796	TGCAGGGCGCAGATCGGATCGATCTCGGTCACCACGACGCGCGCGCCGTAAGCACGCAGCGAAG	TGCAGGGCGCAGATCGGATCGATCTCGGTCACCACGACGCGCGCGCCGTAAGCACGCAGCGAAC	0.973684	1	1	0.933333	0.978261	0.977056	1	0.971429	0.985714	1	1	1	1	1
	624	TP15561	TGCAGCCACATGAAAAAGTCGACGCGTTCCTCGTGGGCTCGCACGAACTCTGAGACGGCACGGT	TGCAGCCACATGAAAAAGTCGACGCGTTCCTCGTGGGCTCGCACGAACTATGAGACGGCACGGT	1	1	0.893617	1	1	0.978723	1	1	1	1	1	1	1	1
	625	TP31511	TGCAGGTCAGCTGGGCAATTATTAGCTGCCTCGCATTTGCAGACAACAGGTTGTGCAGCAGCAT	TGCAGGTCAGCTGGGCAATTATTAGCTGCCTCGCATTTGCAGACAACAGGTTGTGCAGCAGCAA	0.978261	0.909091	1	1	0.969697	0.97141	0.95	1	0.975	1	1	1	1	1
	626	TP27003	TGCAGGCATTTAGCTCGCCCATGGCTTTGTCCACCGCAACATCCAGATGTACTTCATCGCGCGC	TGCAGGCATTTAGCTCGCCCATGGCTTTGTCCACCGCAACATCCAGATGTACTTCATCGCGCGA	0.973684	0.909091	1	1	1	0.976555	0.944444	0.981132	0.962788	1	1	1	1	1
	627	TP22234	TGCAGCTTATGCCCCAGCACCCCTCCGCCCCCAGTAGCTTCAGCGCCTGTTGCTTCTAGTGGTG	TGCAGCTTATGCCCCAGCACCCCTCCGCCCCCAGTAGCTTCAGCGCCTGTTGCTTCGAGTGGTG	0.951456	1	0.94186	0.941176	0.977011	0.962301	1	0.974576	0.987288	1	1	1	1	1
	628	TP27295	TGCAGGCCCTCCAGGTGCTCAAGGAGAGGCTGGAGTTGCTGGAATTGGAGGCAAACCAGGAATT	TGCAGGCCCTCCAGGTGCTCAAGGAGAGGCTGGAGTTGCTGGAATCGGAGGCAAACCAGGAATT	0.828585	1	0.998722	0.993076	1	0.964077	1	1	1	1	1	1	1	1
	629	TP12699	TGCAGCACCACTAACATTTCTAAACAGATTCACGAAGACTAAGACCTCCATTATATCGACTAAT	TGCAGCACCACTAACATTTCTAAACAGATTCACGAAGACTAAGACCTCCATTATATCGACTAAA	0.941176	0.961538	1	0.913043	1	0.963152	1	0.875	0.9375	1	1	1	1	1
	630	TP12930	TGCAGCACCTGGGCACCAACCCGCAGGCCGTCAGCGGCCCGCGCAAGCCGCGCGCCCTGGTGCT	TGCAGCACCTGGGCACCAACCCGCAGGCCGTCAGCGGCCCGCGCAAGCCGCGCGCCCTGGTGCC	0.966667	0.956522	0.882353	0.923077	1	0.945724	0.947368	1	0.973684	1	1	1	1	1
	631	TP29394	TGCAGGGACTTGATTATTTAAATGATGTTCGTAACATGCGCGCTGCGGAAAACAAGCCGCACTC	TGCAGGGACTTGATTATTTAAATGATGTTCGTAACAGGCGCGCTGCGGAAAACAAGCCGCACTC	0.923077	0.764706	0.863636	0.714286	0.958333	0.844808	1	1	1	1	1	1	1	1
	632	TP11590	TGCAGCAACAAGAGGAGGGAGAGGTGGGACCTTTCTGCGCTATTTGCCTGGATAAATTTACTAG	TGCAGCAACAAGAAGAGGGAGAGGTGGGACCTTTCTGCGCTATTTGCCTGGATAAATTTACTAG	0.857741	0.809735	0.764706	0.814685	0.833887	0.816151	1	1	1	1	1	1	1	1
	633	TP7279	TGCAGAGCCACCAGCTGTTCCCGCCAGGGAACTTGAAATTTGTTCCAAAACCACGCTGTTGTTG	TGCAGAGCCACCAGCTCTTCCCGCCAGGGAACTTGAAATTTGTTCCAAAACCACGCTGTTGTTG	0.857143	1	0.666667	0.714286	1	0.847619	1	1	1	1	1	1	1	1
	634	TP22253	TGCAGCTTATGCCCCCAGCACCCCTCCGCCCCAGTAGCTTCAGCGCCTGTTGCTTCTAGTGGTG	TGCAGCTTATGCCCCCAGCACCCCTCCGCCCCAGTAGCTTCAGCGCCTGTTGCTTCGAGTGGTG	0.791667	1	0.741935	0.693878	0.551724	0.755841	1	0.754098	0.877049	1	1	1	1	1
	635	TP22254	TGCAGCTTATGCCCCCAGCACCCCTCCGCCCCCAGTAGCTTCAGCGCCTGTTGCTTCTAGTGGT	TGCAGCTTATGCCCCCAGCACCCCTCCGCCCCCAGTAGCTTCAGCGCCTGTTGCTTCGAGTGGT	0.809524	1	0.7	0.692308	0.482759	0.736918	1	0.78	0.89	1	1	1	1	1
	636	TP11585	TGCAGCAACAAGAGGAGGGAGAGGTGGGACCTTTCTGCGCTATTGCCTGGATAAATTTACTGTT	TGCAGCAACAAGAAGAGGGAGAGGTGGGACCTTTCTGCGCTATTGCCTGGATAAATTTACTGTT	0.712329	0.698413	0.782609	0.867347	0.798561	0.771852	1	1	1	1	1	1	1	1
	637	TP29381	TGCAGGGACTTGATTATTAATGATGTTCGTAACATGCGCGCTGCGGAAAACAAAGCCGCACTCA	TGCAGGGACTTGATTATTAATGATGTTCGTAACAGGCGCGCTGCGGAAAACAAAGCCGCACTCA	0.7	0.666667	0.714286	0.909091	0.75	0.748009	1	1	1	1	1	1	1	1
	638	TP22216	TGCAGCTTATCGCCCAGCACCCTCCGCCCCAGTAGCTTCAGCGCCTGTTGCTTCTAGTGGTGGA	TGCAGCTTATCGCCCAGCACCCTCCGCCCCAGTAGCTTCAGCGCCTGTTGCTTCGAGTGGTGGA	0.684211	1	0.571429	0.571429	0.404255	0.646265	0.75	0.454545	0.602273	1	1	1	1	1
	639	TP29392	TGCAGGGACTTGATTATTTAAATGATGTTCGTAACATGCGCGCTGCGGAAAAACAAGCCGCACT	TGCAGGGACTTGATTATTTAAATGATGTTCGTAACAGGCGCGCTGCGGAAAAACAAGCCGCACT	0.714286	0.6	0.684211	0.625	0.615385	0.647776	1	1	1	1	1	1	1	1
	640	TP15418	TGCAGCCAAAAGAGGCGATATTCGGCAACACCTGACAAAGCAAAGCGACAGCAAGCCCAAGCTA	TGCAGCCAAAAGAGGCGATATTCAGCAACACCTGACAAAGCAAAGCGACAGCAAGCCCAAGCTA	0.86087	0.650794	0.754386	0.0222222	0.695187	0.596692	1	1	1	1	1	1	1	1
	641	TP15403	TGCAGCCAAAAAGAGGCGATATTCGGCAACACCTGACAAAGCAAAGCGACAGCAAGCCCAAGCT	TGCAGCCAAAAAGAGGCGATATTCAGCAACACCTGACAAAGCAAAGCGACAGCAAGCCCAAGCT	0.672355	0.563863	0.58794	0	0.582418	0.481315	1	1	1	1	1	1	1	1
	642	TP34025	TGCAGTACAAGTTCTAGGAATTCCTCCAACAAAACAGAAAAACGACGTAATTTGCGCCAATCAG	TGCAGTACAAGTTCGAGGAATTCCTCCAACAAAACAGAAAAACGACGTAATTTGCGCCAATCAG	0.179104	0.272727	0.318182	0.275	0.227586	0.25452	0.655556	0	0.327778	1	1	1	1	1
	643	TP7297	TGCAGAGCCACCAGCTGGTTTCCCGCCAGGGAACTTGAAATTTGTTCCAAACCACGCTGTTGTT	TGCAGAGCCACCAGCTGCTTTCCCGCCAGGGAACTTGAAATTTGTTCCAAACCACGCTGTTGTT	0.273585	0.27	0.215909	0.282051	0.252033	0.258716	0.948148	0.396226	0.672187	1	1	1	1	1
	644	TP34022	TGCAGTACAAGTTCTAGGAATTCCTCCAACAAAAACAGAAAACGACGTAATTTGCGCCAATCAG	TGCAGTACAAGTTCGAGGAATTCCTCCAACAAAAACAGAAAACGACGTAATTTGCGCCAATCAG	0.13125	0.208333	0.213333	0.236686	0.226804	0.203281	0.75	0	0.375	1	1	1	1	1
	645	TP11533	TGCAGCAAATTGTAACTGTGTTGCCTGAGCTAGCTGCGCCTGAAGTCTTAAAGTCTCAAGTTCA	TGCAGCAAATTGAAACTGTGTTGCCTGAGCTAGCTGCGCCTGAAGTCTTAAAGTCTCAAGTTCA	0.232558	0	0.0416667	0.025641	0	0.0599732	0.998881	0	0.499441	1	1	1	1	1
	646	TP37436	TGCAGTGGAATTATTGTTTTACTCATTGTAGCGCCCAAGCAAATGTGGTCTAATCCTACAAGGA	TGCAGTGGAATTATCGTTTTACTCATTGTAGCGCCCAAGCAAATGTGGTCTAATCCTACAAGGA	0.0793651	0	0.0428571	0	0.0107527	0.026595	0.95858	0.746835	0.852708	1	1	1	1	1
	647	TP15390	TGCAGCATTTTTCTTCCACATCCACAGCAGTCACGTCTTCATCAAATACAGGAATATGTCAAAA	TGCAGCATTTTTCTTCCACATCCACAGCAGTCACGTCTTCATCAAATACAGGAATATGCCAAAA	0.0714286	0	0	0	0	0.0142857	1	1	1	1	1	1	1	1
	648	TP4522	TGCAGAATTTCATCTTCACCGAATGGAGGAGCATTTCAATACGGTAGAATTTAATTTCTTAGAT	TGCAGAATTTCATCTTCACCGAATGGAGGAGCATTTCAATACGGTAGAATTTAATTTCTCAGAT	0.0555556	0	0	0	0.0363636	0.0183838	0.95	0	0.475	1	1	1	1	1
	649	TP25282	TGCAGGATATGTGCGGAAATAGACTGAATTGTTTCTGTTGTGAGATTTAGCCTAATACCACCTC	TGCAGGATATGTACGGAAATAGACTGAATTGTTTCTGTTGTGAGATTTAGCCTAATACCACCTC	0.00461894	0	0.00414079	0	0	0.00175194	1	0.00195695	0.500978	1	1	1	1	1
	650	TP37437	TGCAGTGGAATTATTGTTTTACTCATTGTAGCGCCCAAGCAATGTGGTCTAATCCTACAAGGAA	TGCAGTGGAATTATCGTTTTACTCATTGTAGCGCCCAAGCAATGTGGTCTAATCCTACAAGGAA	0	0	0	0	0	0	0.625	0.488372	0.556686	1	1	1	1	1
	651	TP27473	TGCAGGCCTCCAACTTTATCGGCAACATGTCCATATGCCCTTGTTTAGGTGTACCATCTGGCTC	TGCAGGCCTCCAACTTTATCGGCAACATGTCCATATGCCCTTGTTTAGGAGTACCATCTGGCTC	0	0	0	0	0	0	1	0	0.5	1	1	1	1	1
	652	TP28969	TGCAGGCTGATAACTAGGTGTCGGACTATTTTGGCCAATTCCAGGTTGTGGCTGTTTGGTTGGG	TGCAGGCTGATAACTAGGTGTCGGACTATTTTGACCAATTCCAGGTTGTGGCTGTTTGGTTGGG	0	0	0	0	0	0	0.857143	0	0.428571	1	1	1	1	1
	653	TP40058	TGCAGTTTGGCCTTTTGGCACTTGTTGATCAGTTAGAGGACGAACAAAAGCCTAAAGGAGGAAG	TGCAGTTTGACCTTTTGGCACTTGTTGATCAGTTAGAGGACGAACAAAAGCCTAAAGGAGGAAG	0	0	0	0	0	0	0.714286	0.027027	0.370656	1	1	1	1	1
